# Supplementary material for: It’s a Question at the ‘Root’ of the Problem: Fungal Associations of Dionaea muscipula (Venus’ Flytrap) Roots in Its Native Habitat
Source: Microorganisms. 2025 Sep 27;13(10):2269. doi: 10.3390/microorganisms13102269 (PMC12566226; doi:10.3390/microorganisms13102269)
Supplement: Supplementary file 1 [file microorganisms-13-02269-s001.zip]

Archive with 4 entries (4 files):
- Figure S1 ITS PCR.pdf
- Figure S2 AML PCR.pdf
- Table S1.pdf
- Table S2 Raw otu_taxa_table.xlsx
