# Supplementary material for: It’s a Question at the ‘Root’ of the Problem: Fungal Associations of Dionaea muscipula (Venus’ Flytrap) Roots in Its Native Habitat
Source: Microorganisms. 2025 Sep 27;13(10):2269. doi: 10.3390/microorganisms13102269 (PMC12566226; doi:10.3390/microorganisms13102269)
Supplement: Supplementary file 1 [file microorganisms-13-02269-s001.zip › Table S2 Raw otu_taxa_table.xlsx]

## Sheet: otu_taxa_table
OTU_ID	Pop.1 Pl. A	Pop.1 Pl.A	Pop.1 Pl.B	Pop.1 Pl.B	Pop.1 Pl.C	Pop.1 Pl.C	Pop.2 Pl.A	Pop.2 Pl.A	Pop.2 Pl.B	Pop.2 Pl.B	Pop.2 Pl.C	Pop2 Pl.C	EC			taxonomy
OTU1	4943	5114	2559	2400	2275	2450	3274	2063	2590	1590	1798	2455	2420			k__Fungi;p__Ascomycota;c__Eurotiomycetes;o__Eurotiales;f__Aspergillaceae
OTU3	7	10	8	21	49	81	20	19	1883	3254	4	1	18			k__Fungi;p__Ascomycota;c__Eurotiomycetes;o__Eurotiales;f__Aspergillaceae;g__Penicillium
OTU5	65	58	131	86	117	147	358	372	125	136	562	442	0			k__Fungi;p__Ascomycota
OTU8	135	279	42	27	1297	393	5	8	2	2	46	87	1			k__Fungi;p__Ascomycota
OTU6	985	712	43	84	12	39	1	0	4	6	9	19	0			k__Fungi;p__Ascomycota;c__Eurotiomycetes;o__Eurotiales;f__Aspergillaceae
OTU7	0	0	0	8	0	6	232	344	422	278	182	146	0			k__Fungi;p__Ascomycota
OTU20	0	0	0	0	0	1	0	0	182	131	754	659	1			k__Fungi;p__Basidiomycota;c__Agaricomycetes;o__Cantharellales;f__Cantharellaceae;g__Craterellus;s__Craterellus_tubaeformis
OTU9	11	16	4	29	4	10	9	6	15	11	95	148	1452			k__Fungi;p__Ascomycota;c__Eurotiomycetes;o__Eurotiales;f__Aspergillaceae
OTU10	5	2	1	7	15	14	0	5	10	7	17	11	1634			k__Fungi;p__Ascomycota;c__Eurotiomycetes;o__Eurotiales;f__Trichocomaceae;g__Talaromyces
OTU360	37	41	21	12	11	5	18	25	78	128	532	675	0			k__Fungi;p__Ascomycota;c__Eurotiomycetes;o__Eurotiales;f__Aspergillaceae
OTU11	0	0	39	16	14	12	452	543	142	40	26	30	0			k__Fungi;p__Ascomycota;c__Leotiomycetes;o__Helotiales
OTU15	13	2	19	26	68	86	10	27	58	71	480	439	54			k__Fungi;p__Ascomycota;c__Sordariomycetes;o__Coniochaetales;f__Coniochaetaceae;g__Coniochaeta
OTU14	65	76	89	28	267	83	51	46	39	17	135	276	0			k__Fungi;p__Ascomycota
OTU17	0	1	0	3	0	1	216	711	45	50	13	10	0			k__Fungi;p__Mucoromycota;c__Endogonomycetes;o__GS22;f__unidentified;g__unidentified;s__unidentified
OTU16	15	36	781	198	0	9	0	0	1	0	0	0	0			k__Fungi;p__Ascomycota
OTU19	107	96	158	90	56	37	57	38	40	42	158	147	0			k__Fungi;p__Mucoromycota;c__Umbelopsidomycetes;o__GS23;f__unidentified;g__unidentified;s__unidentified
OTU18	96	102	129	105	184	236	8	15	15	11	49	49	183			k__Fungi;p__Basidiomycota;c__Tremellomycetes;o__Tremellales;f__Trimorphomycetaceae;g__Saitozyma;s__Saitozyma_podzolica
OTU21	19	21	71	81	18	25	210	233	131	106	8	12	27			k__Fungi;p__Ascomycota;c__Eurotiomycetes;o__Eurotiales;f__Aspergillaceae;g__Aspergillus;s__Aspergillus_cervinus
OTU29	7	5	6	8	20	10	155	145	80	95	96	147	1			k__Fungi;p__Ascomycota;c__Saccharomycetes;o__Saccharomycetales;f__Trichomonascaceae;g__Sugiyamaella;s__Sugiyamaella_paludigena
OTU26	0	59	1	4	544	248	1	0	1	2	0	0	0			k__Fungi
OTU43	115	103	23	38	14	6	1	0	233	190	0	0	3			k__Fungi;p__Ascomycota;c__Eurotiomycetes;o__Eurotiales;f__Aspergillaceae;g__Penicillium
OTU23	0	0	0	3	1	0	150	89	19	11	265	135	0			k__Fungi;p__Ascomycota
OTU32	20	13	12	20	33	47	136	81	100	84	82	58	0			k__Fungi;p__Basidiomycota;c__Cystobasidiomycetes
OTU22	0	0	0	1	0	0	181	379	30	16	6	8	0			k__Fungi;p__Mucoromycota;c__Endogonomycetes;o__GS22;f__unidentified;g__unidentified;s__unidentified
OTU25	30	20	235	68	221	110	0	3	0	0	0	2	0			k__Fungi;p__Ascomycota;c__Leotiomycetes;o__Helotiales;f__Helotiales_fam_Incertae_sedis
OTU37	1	2	0	7	6	4	2	13	0	0	10	7	556			k__Fungi;p__Ascomycota;c__Eurotiomycetes;o__Eurotiales;f__Aspergillaceae;g__Penicillium
OTU24	10	11	60	36	153	92	73	114	1	1	35	48	2			k__Fungi;p__Ascomycota;c__Eurotiomycetes;o__Eurotiales;f__Aspergillaceae;g__Penicillium
OTU41	15	16	23	5	8	42	72	56	18	24	102	148	0			k__Fungi;p__Basidiomycota;c__Microbotryomycetes;o__Leucosporidiales;f__unidentified;g__unidentified;s__unidentified
OTU34	25	19	67	79	33	11	68	79	31	33	33	46	1			k__Fungi;p__Ascomycota;c__Sordariomycetes
OTU27	0	0	0	1	1	2	128	297	15	28	0	0	1			k__Fungi;p__Ascomycota
OTU30	1	0	348	58	24	8	0	1	0	0	3	0	0			k__Fungi;p__Ascomycota
OTU36	0	0	0	3	0	1	0	0	259	140	0	0	0			k__Fungi;p__Ascomycota;c__Leotiomycetes
OTU28	2	1	49	21	29	48	43	43	50	31	50	69	2			k__Fungi;p__Ascomycota;c__Eurotiomycetes
OTU35	0	0	0	2	0	3	175	81	45	51	9	10	0			k__Fungi;p__Ascomycota
OTU47	0	5	122	38	52	52	16	43	53	13	8	4	0			k__Fungi;p__Ascomycota
OTU33	14	16	145	74	120	135	0	1	0	0	0	0	3			k__Fungi;p__Ascomycota
OTU48	48	17	20	17	184	222	0	0	0	0	0	0	0			k__Fungi;p__Ascomycota
OTU38	13	44	32	27	13	2	8	13	44	28	64	72	0			k__Fungi;p__Ascomycota;c__Eurotiomycetes;o__Eurotiales;f__Aspergillaceae;g__Penicillium
OTU44	12	6	26	16	26	40	7	11	23	21	70	49	41			k__Fungi;p__Ascomycota;c__Sordariomycetes;o__Sordariales;f__Sordariaceae
OTU920	19	21	35	14	72	57	25	38	2	0	3	1	37			k__Fungi;p__Ascomycota;c__Eurotiomycetes;o__Eurotiales;f__Trichocomaceae;g__Talaromyces
OTU46	0	0	0	0	0	0	150	117	5	16	1	0	0			k__Fungi;p__Ascomycota
OTU53	1	3	0	0	4	1	84	119	41	22	0	0	0			k__Fungi;p__Ascomycota
OTU45	16	15	76	66	59	79	17	16	19	25	7	10	4			k__Fungi;p__Ascomycota;c__Eurotiomycetes;o__Eurotiales
OTU39	0	0	0	1	0	1	107	56	24	46	20	24	0			k__Fungi;p__Basidiomycota;c__Agaricomycetes;o__Russulales;f__Russulaceae;g__Russula
OTU142	15	7	3	15	77	21	4	2	3	1	61	60	0			k__Fungi;p__Ascomycota
OTU40	24	17	145	150	9	5	8	2	1	1	4	1	0			k__Fungi;p__Chytridiomycota;c__GS13;o__unidentified;f__unidentified;g__unidentified;s__unidentified
OTU1611	85	38	14	12	88	54	0	0	0	1	0	0	0			k__Fungi;p__Ascomycota
OTU54	2	2	5	1	75	33	0	0	52	95	0	0	0			k__Fungi;p__Mortierellomycota;c__Mortierellomycetes;o__Mortierellales;f__Mortierellaceae;g__Mortierella
OTU31	53	0	8	1	9	0	0	32	0	30	113	0	0			k__Fungi
OTU42	0	0	0	3	1	1	75	87	39	44	9	0	10			k__Fungi;p__Ascomycota;c__Eurotiomycetes;o__Eurotiales;f__Aspergillaceae;g__Penicillium
OTU52	0	0	26	2	7	37	34	10	2	0	90	78	0			k__Fungi;p__Ascomycota
OTU49	0	0	0	0	0	0	3	11	1	0	169	58	0			k__Fungi;p__Ascomycota;c__Leotiomycetes;o__Helotiales;f__Helotiales_fam_Incertae_sedis;g__Phialocephala;s__Phialocephala_scopiformis
OTU189	7	12	10	202	7	126	6	48	3	24	39	25	43			k__Fungi
OTU106	2	9	27	0	2	3	19	37	0	0	76	50	0			k__Fungi;p__Ascomycota
OTU51	1	3	9	16	3	1	37	71	0	0	53	13	0			k__Fungi;p__Monoblepharomycota;c__Monoblepharidomycetes;o__Monoblepharidales;f__Monoblepharidaceae
OTU4	26	23	25	493	32	451	22	0	18	0	0	0	0			k__Fungi
OTU55	1	0	0	0	0	1	32	80	74	13	4	6	0			k__Fungi;p__Ascomycota
OTU50	3	12	14	6	26	98	68	45	7	30	5	1	0			k__Fungi;p__Mortierellomycota;c__Mortierellomycetes;o__Mortierellales;f__Mortierellaceae;g__Mortierella
OTU68	0	0	1	1	0	0	103	89	10	3	0	0	0			k__Fungi;p__Ascomycota
OTU71	27	26	54	29	25	16	5	18	0	0	1	0	11			k__Fungi;p__Basidiomycota;c__Agaricomycetes;o__Boletales;f__Rhizopogonaceae;g__Rhizopogon
OTU101	0	0	0	0	0	0	42	44	2	1	72	42	0			k__Fungi;p__Ascomycota
OTU57	52	51	1	2	42	24	0	0	15	10	1	4	0			k__Fungi;p__Ascomycota;c__Eurotiomycetes;o__Eurotiales;f__Aspergillaceae
OTU59	3	0	11	3	4	1	72	72	2	4	13	9	0			k__Fungi;p__Basidiomycota;c__Agaricomycetes;o__Boletales;f__Rhizopogonaceae;g__Rhizopogon;s__Rhizopogon_truncatus
OTU2	33	0	10	1	7	0	1	38	0	27	75	0	0			k__Fungi
OTU65	0	0	0	0	0	0	1	0	3	0	92	61	1			k__Fungi;p__Ascomycota
OTU60	0	0	0	0	0	2	39	109	2	8	0	0	5			k__Fungi;p__Ascomycota;c__Eurotiomycetes;o__Eurotiales;f__Aspergillaceae;g__Penicillium
OTU61	23	20	99	87	0	8	0	0	0	0	0	0	0			k__Fungi;p__Ascomycota
OTU123	2	11	82	56	65	25	0	0	0	0	0	0	1			k__Fungi;p__Mucoromycota;c__Endogonomycetes;o__GS22;f__unidentified;g__unidentified;s__unidentified
OTU86	13	12	115	28	1	1	0	0	0	0	0	0	0			k__Fungi;p__Ascomycota;c__Eurotiomycetes;o__Eurotiales;f__Trichocomaceae;g__Rasamsonia;s__unidentified
OTU62	5	1	2	0	18	2	24	37	7	18	26	12	2			k__Fungi;p__Ascomycota;c__Sordariomycetes
OTU97	2	8	97	30	24	4	0	1	1	0	0	0	0			k__Fungi;p__Ascomycota
OTU1816	23	22	10	8	11	11	14	7	18	8	9	16	14			k__Fungi;p__Ascomycota;c__Eurotiomycetes;o__Eurotiales;f__Aspergillaceae;g__Penicillium
OTU67	3	1	10	3	2	0	0	0	3	0	77	40	0			k__Fungi;p__Ascomycota;c__Leotiomycetes;o__Helotiales
OTU1474	7	5	4	10	2	1	3	6	1	0	33	57	9			k__Fungi;p__Ascomycota;c__Eurotiomycetes;o__Eurotiales;f__Aspergillaceae;g__Penicillium
OTU108	1	0	3	0	4	2	24	14	54	12	18	8	0			k__Fungi;p__Ascomycota
OTU58	42	42	21	46	34	14	0	2	1	1	0	4	0			k__Fungi;p__Mucoromycota;c__Umbelopsidomycetes;o__GS23;f__unidentified;g__unidentified;s__unidentified
OTU56	13	21	0	0	1	2	0	4	48	33	0	0	5			k__Fungi;p__Ascomycota;c__Sordariomycetes;o__Sordariales;f__Chaetomiaceae
OTU839	2	3	1	5	0	1	6	4	5	11	46	60	0			k__Fungi;p__Ascomycota;c__Eurotiomycetes;o__Eurotiales;f__Aspergillaceae
OTU85	4	2	11	7	8	8	67	24	6	12	4	2	0			k__Fungi
OTU75	0	0	5	0	7	25	0	5	88	31	1	4	0			k__Fungi;p__Ascomycota
OTU74	0	1	98	345	4	5	0	0	0	0	0	0	0			k__Fungi;p__Ascomycota
OTU104	0	0	0	0	0	1	0	1	67	56	0	2	0			k__Fungi;p__Ascomycota
OTU81	0	1	0	1	4	1	62	60	6	4	1	0	0			k__Fungi;p__Ascomycota;c__Eurotiomycetes;o__Eurotiales;f__unidentified;g__unidentified;s__unidentified
OTU92	2	0	51	59	3	3	11	47	3	0	2	3	0			k__Fungi;p__Ascomycota
OTU100	0	0	0	0	0	0	13	31	0	0	28	44	0			k__Fungi;p__Monoblepharomycota;c__Monoblepharidomycetes;o__Monoblepharidales
OTU64	0	6	0	171	1	254	25	0	16	8	0	14	11			k__Fungi
OTU66	0	1	84	28	36	9	0	0	0	0	0	0	0			k__Fungi;p__Ascomycota;c__Leotiomycetes;o__Helotiales;f__Helotiales_fam_Incertae_sedis;g__unidentified;s__unidentified
OTU79	1	0	0	0	0	0	18	14	8	0	67	19	0			k__Fungi;p__Ascomycota
OTU76	17	11	76	26	2	11	0	0	0	0	0	0	0			k__Fungi;p__Basidiomycota;c__Agaricomycetes
OTU78	7	9	1	0	15	10	33	38	9	5	11	4	1			k__Fungi;p__Ascomycota;c__Eurotiomycetes;o__Eurotiales;f__Trichocomaceae;g__Talaromyces
OTU89	4	12	21	19	9	19	15	6	17	20	4	7	0			k__Fungi;p__Basidiomycota;c__Agaricomycetes;o__Boletales;f__Suillaceae;g__Suillus;s__Suillus_decipiens
OTU107	19	1	15	33	10	3	9	10	7	8	7	13	0			k__Fungi;p__Chytridiomycota;c__GS13;o__unidentified;f__unidentified;g__unidentified;s__unidentified
OTU112	2	2	37	7	3	1	23	26	0	0	0	0	0			k__Fungi;p__Ascomycota
OTU87	0	0	0	0	0	6	5	9	29	16	23	31	0			k__Fungi;p__Ascomycota
OTU98	23	17	32	17	7	5	2	1	0	4	12	3	5			k__Fungi;p__Mucoromycota;c__Umbelopsidomycetes;o__GS23;f__unidentified;g__unidentified;s__unidentified
OTU63	0	0	0	0	0	0	0	0	24	80	1	0	0			k__Fungi;p__Ascomycota;c__Leotiomycetes;o__Helotiales;f__Helotiaceae
OTU2438	7	8	53	24	7	0	1	3	8	4	6	3	2			k__Fungi;p__Chytridiomycota;c__GS13;o__unidentified;f__unidentified;g__unidentified;s__unidentified
OTU83	0	13	0	371	0	195	0	0	0	0	0	30	53			k__Fungi
OTU80	0	0	0	1	0	0	43	19	4	9	18	9	0			k__Fungi
OTU82	0	0	0	0	0	0	0	0	0	0	31	67	0			k__Fungi;p__Ascomycota
OTU133	0	0	13	2	34	5	35	15	0	0	0	3	0			k__Fungi;p__Basidiomycota;c__Agaricomycetes;o__Russulales
OTU84	0	0	0	0	0	0	0	0	0	0	0	0	126			k__Fungi;p__Ascomycota;c__Dothideomycetes;o__Pleosporales
OTU94	0	0	0	0	2	0	14	10	22	34	10	2	1			k__Fungi;p__Ascomycota
OTU72	3	9	0	4	1	0	22	19	3	9	17	6	1			k__Fungi;p__Mucoromycota;c__Umbelopsidomycetes;o__GS23;f__unidentified;g__unidentified;s__unidentified
OTU69	6	1	7	7	10	11	23	5	0	0	36	15	0			k__Fungi;p__Ascomycota;c__Saccharomycetes;o__Saccharomycetales;f__unidentified;g__unidentified;s__unidentified
OTU1623	0	0	0	3	82	23	0	0	0	0	0	0	0			k__Fungi
OTU1243	0	0	0	1	0	0	17	22	0	0	46	19	1			Unclassified
OTU91	0	0	0	1	0	0	17	10	0	0	53	16	0			k__Fungi
OTU88	30	24	12	15	8	3	10	3	2	2	0	2	0			k__Fungi;p__Ascomycota
OTU99	0	0	0	0	0	0	0	0	0	0	0	0	85			k__Fungi;p__Mucoromycota;c__Umbelopsidomycetes;o__Umbelopsidales;f__Umbelopsidaceae;g__Umbelopsis;s__unidentified
OTU131	13	9	46	49	10	2	0	0	0	0	0	0	0			k__Fungi
OTU70	0	0	0	0	0	0	1	0	1	0	33	60	9			k__Fungi;p__Ascomycota;c__Leotiomycetes
OTU186	17	34	14	24	11	13	0	0	0	0	0	0	1			k__Fungi;p__Mucoromycota;c__Umbelopsidomycetes;o__GS23;f__unidentified;g__unidentified;s__unidentified
OTU187	1	4	70	9	0	0	0	0	0	0	0	0	0			k__Fungi;p__Mucoromycota;c__Endogonomycetes;o__GS22;f__unidentified;g__unidentified;s__unidentified
OTU96	4	1	24	8	45	27	0	0	0	0	0	0	0			k__Fungi;p__Basidiomycota;c__Agaricomycetes;o__Thelephorales;f__Thelephoraceae
OTU73	0	0	0	0	0	0	0	0	18	47	7	16	0			k__Fungi;p__Mortierellomycota;c__Mortierellomycetes;o__Mortierellales;f__Mortierellaceae;g__Mortierella
OTU135	1	0	49	19	0	5	0	1	14	14	0	0	0			k__Fungi;p__Ascomycota;c__Leotiomycetes;o__Helotiales
OTU90	0	0	58	35	0	0	0	0	0	0	0	0	0			k__Fungi;p__Ascomycota;c__Sordariomycetes
OTU178	0	0	0	0	0	0	16	16	0	0	41	27	0			Unclassified
OTU93	0	0	7	2	67	42	0	0	0	0	0	0	0			k__Fungi;p__Ascomycota
OTU109	0	0	0	1	1	0	1	0	9	3	33	21	1			k__Fungi;p__Ascomycota;c__Sordariomycetes;o__Coniochaetales;f__Coniochaetaceae;g__Coniochaeta
OTU3205	2	0	0	0	69	0	0	0	0	0	0	0	0			k__Fungi;p__Ascomycota;c__Leotiomycetes;o__Helotiales;f__Helotiales_fam_Incertae_sedis
OTU120	0	0	2	2	0	0	0	0	0	1	0	0	87			k__Fungi;p__Ascomycota;c__Eurotiomycetes;o__Eurotiales;f__Aspergillaceae;g__Penicillium
OTU95	4	1	11	3	9	8	0	0	39	11	0	0	1			k__Fungi;p__Chytridiomycota;c__GS13;o__unidentified;f__unidentified;g__unidentified;s__unidentified
OTU116	0	0	0	1	0	0	0	0	43	32	0	0	0			k__Fungi;p__Ascomycota
OTU153	1	1	1	3	3	2	1	1	0	2	52	29	0			k__Fungi;p__Basidiomycota;c__Microbotryomycetes;o__Sporidiobolales;f__Sporidiobolaceae
OTU105	3	13	0	0	31	2	0	0	6	1	21	0	0			k__Fungi;p__Ascomycota
OTU144	4	7	10	10	14	4	3	4	2	0	16	20	1			k__Fungi;p__Ascomycota;c__Dothideomycetes;o__Capnodiales;f__Teratosphaeriaceae;g__Devriesia;s__Devriesia_thermodurans
OTU465	4	9	1	31	5	36	1	11	4	6	12	19	4			k__Fungi
OTU124	12	0	5	1	0	0	0	1	0	0	39	12	5			k__Fungi;p__Ascomycota;c__Eurotiomycetes;o__Eurotiales;f__Aspergillaceae;g__Penicillium;s__Penicillium_melinii
OTU121	16	45	5	8	6	4	0	0	0	0	0	0	0			k__Fungi;p__Ascomycota;c__Dothideomycetes;o__Venturiales
OTU530	11	2	1	1	1	3	14	2	7	14	7	3	1			k__Fungi;p__Ascomycota;c__Leotiomycetes
OTU220	12	6	4	12	24	10	0	0	1	0	10	11	0			k__Fungi;p__Mucoromycota;c__Endogonomycetes;o__GS22;f__unidentified;g__unidentified;s__unidentified
OTU77	8	0	1	33	4	0	0	5	0	9	32	0	4			k__Fungi
OTU115	0	0	0	0	0	0	31	58	1	0	0	0	0			k__Fungi;p__Mortierellomycota;c__Mortierellomycetes;o__Mortierellales;f__Mortierellaceae;g__Mortierella;s__Mortierella_gemmifera
OTU128	11	7	15	16	12	5	4	2	3	4	6	1	0			k__Fungi;p__Basidiomycota;c__Tremellomycetes;o__Tremellales;f__Tremellaceae;g__Cryptococcus;s__unidentified
OTU2700	0	0	0	0	0	0	1	0	4	0	28	28	0			k__Fungi;p__Ascomycota;c__Sordariomycetes;o__Coniochaetales;f__Coniochaetaceae;g__Coniochaeta
OTU132	1	2	13	1	0	5	0	1	0	0	6	7	28			k__Fungi;p__Ascomycota;c__Eurotiomycetes;o__Eurotiales;f__Trichocomaceae;g__Talaromyces
OTU278	0	3	0	2	39	37	0	0	1	1	0	0	0			k__Fungi;p__Mucoromycota;c__Endogonomycetes;o__GS22;f__unidentified;g__unidentified;s__unidentified
OTU166	5	5	7	2	4	0	4	2	12	21	0	5	2			k__Fungi;p__Ascomycota;c__Eurotiomycetes;o__Eurotiales;f__Trichocomaceae;g__Talaromyces
OTU102	15	14	20	23	5	2	0	0	0	0	0	0	0			k__Fungi;p__Mucoromycota;c__Umbelopsidomycetes;o__GS23;f__unidentified;g__unidentified;s__unidentified
OTU118	1	0	31	18	1	1	0	0	0	1	6	5	0			k__Fungi;p__Ascomycota
OTU136	0	0	0	0	0	0	2	2	7	0	16	30	0			k__Fungi;p__Ascomycota;c__Sordariomycetes;o__Coniochaetales;f__Coniochaetaceae;g__Coniochaeta
OTU3188	3	2	11	3	36	17	0	8	0	2	0	0	0			k__Fungi;p__Basidiomycota;c__Agaricomycetes;o__Thelephorales;f__Thelephoraceae
OTU119	0	0	0	0	0	0	0	0	0	0	0	0	71			k__Fungi;p__Ascomycota;c__Sordariomycetes;o__Hypocreales;f__Hypocreaceae;g__Trichoderma
OTU180	1	5	32	42	0	0	0	0	0	0	0	0	0			k__Fungi;p__Ascomycota
OTU134	6	13	6	0	13	18	2	1	2	1	0	0	6			k__Fungi;p__Ascomycota;c__Eurotiomycetes;o__Eurotiales;f__Aspergillaceae;g__Penicillium
OTU168	3	45	0	2	3	0	0	0	0	0	0	0	0			k__Fungi;p__Ascomycota;c__Leotiomycetes;o__Helotiales;f__Helotiales_fam_Incertae_sedis
OTU169	1	0	47	53	1	7	0	0	0	0	0	0	0			k__Fungi;p__Ascomycota;c__Sordariomycetes
OTU111	0	0	0	0	0	0	0	0	2	45	0	0	9			k__Fungi;p__Ascomycota;c__Dothideomycetes;o__Dothideomycetes_ord_Incertae_sedis;f__Gloniaceae;g__Cenococcum
OTU470	2	1	5	9	31	12	1	0	0	0	0	0	5			k__Fungi;p__Basidiomycota;c__Agaricomycetes;o__Boletales;f__Rhizopogonaceae;g__Rhizopogon;s__Rhizopogon_truncatus
OTU130	3	34	5	2	8	5	0	0	0	0	1	1	0			k__Fungi;p__Ascomycota
OTU3073	0	6	40	77	0	0	0	0	0	0	0	0	0			k__Fungi;p__Ascomycota
OTU110	0	0	0	0	0	0	0	0	0	0	0	0	66			k__Fungi;p__Mortierellomycota;c__Mortierellomycetes;o__Mortierellales;f__Mortierellaceae;g__Mortierella
OTU125	3	0	3	0	22	17	6	1	0	0	19	4	0			k__Fungi;p__Ascomycota;c__Sordariomycetes;o__Hypocreales;f__Hypocreaceae;g__Trichoderma
OTU165	0	0	3	2	4	0	1	0	28	4	0	0	0			k__Fungi;p__Ascomycota
OTU156	0	0	25	42	14	24	0	0	0	0	0	0	0			k__Fungi
OTU126	0	0	0	0	0	0	14	16	8	21	0	0	0			k__Fungi;p__Ascomycota
OTU1492	42	1	0	2	0	1	0	0	0	0	0	0	1			k__Fungi;p__Ascomycota;c__Eurotiomycetes;o__Eurotiales;f__Aspergillaceae;g__Penicillium
OTU221	5	21	5	6	4	19	0	0	0	0	5	1	0			k__Fungi;p__Ascomycota
OTU117	0	0	32	24	10	1	0	0	0	0	0	0	0			k__Fungi;p__Ascomycota
OTU113	3	1	34	22	3	0	0	0	1	0	0	0	2			k__Fungi;p__Ascomycota;c__Eurotiomycetes;o__Eurotiales;f__Aspergillaceae;g__Penicillium
OTU167	9	18	20	3	1	10	0	0	0	0	0	0	0			k__Fungi
OTU137	0	0	46	2	0	1	0	0	0	0	0	0	0			k__Fungi;p__Ascomycota
OTU164	0	3	0	0	0	0	29	8	0	0	0	0	0			k__Fungi;p__Ascomycota
OTU146	0	2	37	19	0	4	0	0	0	0	0	0	0			k__Fungi;p__Basidiomycota
OTU2873	18	4	0	1	24	1	0	0	0	0	0	1	0			k__Fungi;p__Ascomycota;c__Eurotiomycetes;o__Eurotiales
OTU122	13	0	3	0	0	0	0	3	0	0	25	0	0			k__Fungi
OTU129	0	0	2	0	0	0	0	2	0	0	21	24	0			k__Fungi;p__Ascomycota;c__Leotiomycetes;o__Helotiales
OTU184	0	0	0	0	0	0	7	12	2	0	16	8	0			k__Fungi;p__Mucoromycota;c__Endogonomycetes;o__GS22;f__unidentified;g__unidentified;s__unidentified
OTU147	1	1	3	6	36	11	0	0	0	0	0	0	0			k__Fungi;p__Ascomycota;c__Sordariomycetes;o__Hypocreales;f__Nectriaceae;g__Penicillifer;s__Penicillifer_martinii
OTU1287	1	5	19	10	8	16	0	0	2	0	0	1	1			k__Fungi
OTU157	0	3	22	22	10	11	0	0	0	0	0	0	0			k__Fungi;p__Ascomycota
OTU158	0	0	0	0	0	0	0	0	0	0	0	0	49			k__Fungi
OTU160	0	0	0	0	2	0	0	0	0	0	1	0	35			k__Fungi;p__Ascomycota;c__Leotiomycetes
OTU890	0	0	0	0	0	0	0	1	0	0	17	10	0			k__Fungi;p__Ascomycota;c__Leotiomycetes;o__Helotiales
OTU138	2	0	0	0	0	1	0	0	0	0	0	0	52			k__Fungi;p__Ascomycota;c__Sordariomycetes;o__Hypocreales;f__Hypocreaceae;g__Trichoderma
OTU248	18	0	5	11	16	0	0	0	0	1	0	0	0			k__Fungi;p__Basidiomycota;c__Agaricomycetes;o__Agaricales;f__Tricholomataceae;g__Mycena
OTU299	0	0	9	0	0	0	0	27	0	0	0	0	0			k__Fungi
OTU141	0	0	0	0	0	0	19	23	0	2	3	0	0			k__Fungi;p__Mortierellomycota;c__Mortierellomycetes;o__Mortierellales;f__Mortierellaceae;g__Mortierella
OTU155	17	22	0	0	0	0	0	0	0	0	0	0	0			k__Fungi;p__Basidiomycota;c__Microbotryomycetes
OTU1252	0	0	0	0	0	0	9	12	1	1	10	9	0			k__Fungi;p__Basidiomycota;c__Agaricomycetes;o__Thelephorales;f__Thelephoraceae
OTU306	0	0	0	1	0	0	12	0	0	0	17	9	0			Unclassified
OTU778	4	0	7	0	0	0	0	5	0	0	16	0	0			k__Fungi
OTU560	0	0	0	0	0	0	8	13	1	0	11	3	0			k__Fungi;p__Mucoromycota;c__Endogonomycetes;o__GS22;f__unidentified;g__unidentified;s__unidentified
OTU239	0	0	0	0	0	0	8	2	0	0	10	13	0			Unclassified
OTU127	1	0	2	1	2	18	13	2	4	4	1	1	0			k__Fungi;p__Ascomycota;c__Eurotiomycetes;o__Eurotiales;f__Trichocomaceae;g__Talaromyces
OTU224	6	9	14	16	15	1	0	0	0	0	0	0	0			k__Fungi;p__Mucoromycota;c__Umbelopsidomycetes;o__Umbelopsidales;f__Umbelopsidaceae;g__Umbelopsis;s__unidentified
OTU2898	18	2	0	0	10	10	2	0	0	0	1	0	0			k__Fungi;p__Ascomycota
OTU2492	0	0	3	17	7	1	0	1	11	4	1	1	0			k__Fungi;p__Ascomycota
OTU200	1	0	0	1	8	0	0	0	6	3	10	4	0			k__Fungi;p__Ascomycota;c__Eurotiomycetes
OTU163	0	0	0	0	0	0	9	5	1	5	3	5	0			k__Fungi;p__Mucoromycota;c__Umbelopsidomycetes;o__GS23;f__unidentified;g__unidentified;s__unidentified
OTU150	7	6	2	5	4	0	0	1	0	0	2	6	2			k__Fungi;p__Ascomycota;c__Eurotiomycetes;o__Eurotiales;f__Trichocomaceae;g__Talaromyces;s__Talaromyces_subinflatus
OTU114	2	2	4	3	20	26	0	1	0	0	1	0	0			k__Fungi;p__Ascomycota
OTU227	4	0	1	0	36	0	0	0	0	0	0	0	0			k__Fungi;p__Ascomycota;c__Leotiomycetes;o__Helotiales;f__Helotiales_fam_Incertae_sedis;g__Acidomelania;s__Acidomelania_panicicola
OTU3040	2	16	0	0	1	2	0	0	0	0	0	0	0			k__Fungi;p__Ascomycota
OTU222	0	0	0	0	0	0	0	0	0	1	13	28	0			k__Fungi;p__Ascomycota;c__Leotiomycetes;o__Helotiales;f__Helotiaceae;g__Meliniomyces;s__Meliniomyces_variabilis
OTU209	2	1	11	0	11	2	0	0	0	0	3	0	5			k__Fungi;p__Ascomycota;c__Leotiomycetes;o__Helotiales
OTU170	0	0	0	0	16	10	0	5	0	0	0	0	0			k__Fungi;p__Basidiomycota;c__Cystobasidiomycetes
OTU198	0	0	0	0	0	0	0	0	23	6	0	0	0			k__Fungi;p__Basidiomycota;c__Agaricomycetes;o__Agaricales;f__Amanitaceae;g__Amanita
OTU174	0	0	0	0	0	0	0	0	0	0	0	0	38			k__Fungi;p__Basidiomycota;c__Agaricomycetes;o__Thelephorales;f__Thelephoraceae
OTU1206	0	0	1	17	0	12	2	7	0	6	1	3	8			k__Fungi
OTU145	0	0	0	0	0	0	0	0	0	0	8	15	0			k__Fungi;p__Ascomycota;c__Sordariomycetes;o__Annulatascales;f__Annulatascaceae;g__Submersisphaeria;s__unidentified
OTU12	0	0	0	0	0	0	0	11	0	7	6	9	8			k__Fungi
OTU203	0	0	10	0	3	40	5	4	0	0	1	0	0			k__Fungi;p__Ascomycota
OTU343	1	2	5	1	1	3	4	2	2	6	3	7	0			k__Fungi;p__Ascomycota;c__Sordariomycetes
OTU1409	1	2	1	0	0	0	1	0	3	6	13	7	0			k__Fungi;p__Mucoromycota;c__Umbelopsidomycetes;o__GS23;f__unidentified;g__unidentified;s__unidentified
OTU1991	0	0	0	0	0	0	10	8	0	0	3	4	0			k__Fungi;p__Basidiomycota;c__Agaricomycetes;o__Boletales;f__Rhizopogonaceae;g__Rhizopogon;s__Rhizopogon_truncatus
OTU302	0	0	0	0	5	0	0	1	9	11	3	0	0			k__Fungi;p__Mucoromycota;c__Endogonomycetes;o__GS22;f__unidentified;g__unidentified;s__unidentified
OTU365	0	8	14	3	0	0	0	0	0	0	0	0	0			k__Fungi;p__Ascomycota
OTU1615	6	1	0	1	17	8	4	12	0	0	0	0	0			k__Fungi;p__Ascomycota
OTU225	0	0	23	0	11	0	0	0	0	0	0	0	0			k__Fungi
OTU181	0	0	18	0	0	0	0	0	0	0	0	0	0			k__Fungi
OTU1626	9	10	2	17	3	6	0	0	0	0	0	0	2			k__Fungi;p__Ascomycota;c__Eurotiomycetes;o__Eurotiales;f__Aspergillaceae;g__Penicillium
OTU13	0	0	0	0	0	0	0	7	0	4	5	5	6			k__Fungi
OTU173	2	2	1	0	4	1	0	0	0	0	0	5	3			k__Fungi;p__Ascomycota
OTU185	1	0	0	2	0	2	6	1	4	6	0	0	0			k__Fungi;p__Ascomycota;c__Eurotiomycetes;o__Eurotiales;f__Aspergillaceae;g__Aspergillus;s__Aspergillus_cervinus
OTU3207	0	1	0	0	19	170	0	0	0	0	0	1	0			k__Fungi;p__Ascomycota
OTU2144	0	0	0	0	0	0	1	8	2	10	0	3	0			k__Fungi;p__Ascomycota;c__Leotiomycetes;o__Helotiales;f__Helotiaceae;g__Meliniomyces;s__Meliniomyces_variabilis
OTU172	0	0	0	0	0	0	0	0	0	0	0	0	35			k__Fungi;p__Ascomycota;c__Dothideomycetes;o__Pleosporales;f__Leptosphaeriaceae;g__Plenodomus;s__Plenodomus_biglobosus
OTU177	0	0	0	0	7	0	2	15	0	0	1	0	0			k__Fungi
OTU201	0	2	0	0	0	0	0	3	2	0	4	12	0			k__Fungi;p__Ascomycota;c__Saccharomycetes;o__Saccharomycetales
OTU274	0	0	0	0	0	0	2	8	2	8	3	0	0			k__Fungi;p__Ascomycota
OTU197	0	1	0	4	0	0	0	0	5	8	5	0	0			k__Fungi;p__Ascomycota;c__Eurotiomycetes;o__Eurotiales;f__Trichocomaceae;g__Talaromyces
OTU199	0	1	0	1	1	0	1	0	5	19	0	0	0			k__Fungi;p__Ascomycota
OTU342	0	0	5	0	0	0	6	8	0	0	0	0	0			k__Fungi
OTU211	1	0	0	0	12	3	0	0	0	0	0	0	5			k__Fungi;p__Ascomycota;c__Sordariomycetes;o__Hypocreales;f__Hypocreaceae;g__Trichoderma
OTU148	0	0	3	0	6	1	0	0	0	0	0	0	2			k__Fungi;p__Ascomycota;c__Eurotiomycetes;o__Eurotiales;f__Trichocomaceae;g__Talaromyces;s__Talaromyces_assiutensis
OTU205	0	0	0	0	0	0	0	0	0	0	0	0	22			k__Fungi;p__Ascomycota;c__Dothideomycetes;o__Venturiales
OTU242	0	0	0	0	8	0	0	0	7	18	0	0	0			k__Fungi;p__Ascomycota
OTU223	2	0	6	2	10	1	0	0	0	0	1	0	0			k__Fungi;p__Ascomycota
OTU195	0	0	0	0	0	6	1	6	6	8	0	0	0			k__Fungi;p__Ascomycota
OTU440	6	6	4	1	0	0	0	0	0	0	0	0	0			k__Fungi;p__Mucoromycota;c__Endogonomycetes;o__GS22;f__unidentified;g__unidentified;s__unidentified
OTU226	0	0	6	0	10	1	0	0	0	0	0	0	0			k__Fungi
OTU283	0	2	0	0	9	3	0	0	1	0	0	0	3			k__Fungi;p__Ascomycota;c__Dothideomycetes;o__Pleosporales;f__Massarinaceae
OTU159	3	1	0	0	0	0	0	0	0	0	0	0	26			k__Fungi;p__Ascomycota;c__Sordariomycetes;o__Hypocreales;f__Stachybotryaceae
OTU364	3	3	8	11	0	0	0	0	0	0	0	0	0			k__Fungi
OTU282	1	4	12	1	3	1	0	0	1	1	0	0	0			k__Fungi
OTU179	8	1	10	14	0	0	0	0	0	0	0	0	0			k__Fungi;p__Ascomycota;c__Leotiomycetes;o__Helotiales;f__Helotiales_fam_Incertae_sedis;g__unidentified;s__unidentified
OTU909	3	4	6	0	2	5	0	0	0	0	0	0	0			k__Fungi;p__Mucoromycota;c__Umbelopsidomycetes;o__GS23;f__unidentified;g__unidentified;s__unidentified
OTU247	8	11	0	4	0	1	0	0	0	0	0	0	0			k__Fungi
OTU876	0	0	7	0	0	0	0	0	0	0	5	6	0			k__Fungi;p__Ascomycota;c__Leotiomycetes;o__Helotiales
OTU207	0	0	0	0	0	0	0	0	0	0	0	0	22			k__Fungi;p__Ascomycota;c__Eurotiomycetes;o__Eurotiales;f__Trichocomaceae;g__Talaromyces;s__Talaromyces_purpureus
OTU2495	0	0	0	0	0	0	1	4	3	10	0	0	0			k__Fungi;p__Ascomycota
OTU206	3	2	2	1	2	0	0	1	0	0	0	0	3			k__Fungi;p__Ascomycota;c__Dothideomycetes;o__Capnodiales;f__Cladosporiaceae;g__Cladosporium
OTU2377	0	0	0	0	1	1	0	0	4	16	0	0	0			k__Fungi;p__Ascomycota;c__Eurotiomycetes;o__Eurotiales;f__Aspergillaceae;g__Penicillium
OTU237	0	0	0	0	0	0	18	2	3	0	0	0	0			k__Fungi;p__Ascomycota
OTU234	0	0	0	0	0	0	7	7	0	0	0	0	0			k__Fungi;p__Ascomycota;c__Sordariomycetes;o__Annulatascales;f__Annulatascaceae;g__Submersisphaeria;s__unidentified
OTU194	0	0	0	0	0	0	0	0	0	0	0	0	21			k__Fungi;p__Ascomycota;c__Pezizomycetes;o__Pezizales;f__Pyronemataceae;g__Wilcoxina;s__Wilcoxina_mikolae
OTU312	4	2	8	0	0	3	0	0	0	0	0	0	0			k__Fungi
OTU655	1	2	2	13	1	5	0	4	0	1	5	1	3			k__Fungi;p__unidentified;c__unidentified;o__unidentified;f__unidentified;g__unidentified;s__unidentified
OTU232	0	0	0	0	0	0	0	0	0	0	0	0	19			k__Fungi;p__Ascomycota;c__Sordariomycetes;o__Coniochaetales;f__Coniochaetaceae;g__Lecythophora;s__Lecythophora_fasciculata
OTU250	0	0	12	12	7	0	0	0	0	0	0	0	0			k__Fungi
OTU323	0	0	0	0	0	0	0	0	0	0	0	0	20			k__Fungi;p__Basidiomycota;c__Agaricomycetes;o__Sebacinales
OTU451	2	2	13	1	0	0	0	0	0	0	0	0	0			k__Fungi;p__Ascomycota
OTU154	0	0	0	0	5	0	0	0	0	12	0	0	0			k__Fungi
OTU246	13	1	0	0	0	0	0	0	0	0	0	0	0			k__Fungi;p__Ascomycota
OTU231	0	0	0	0	1	0	0	0	0	0	0	0	14			k__Fungi;p__Ascomycota;c__Eurotiomycetes;o__Eurotiales;f__Trichocomaceae;g__Talaromyces
OTU218	0	0	0	0	0	2	1	2	6	2	0	0	0			k__Fungi;p__Ascomycota;c__Leotiomycetes;o__Helotiales
OTU675	0	2	1	12	0	5	0	1	0	5	5	3	2			k__Fungi
OTU204	0	1	0	0	12	0	0	0	0	0	0	0	0			k__Fungi
OTU313	0	0	10	3	6	0	0	0	0	0	0	0	0			k__Fungi
OTU1407	0	0	0	0	2	0	0	0	1	3	12	0	0			k__Fungi;p__Ascomycota;c__Eurotiomycetes;o__Eurotiales
OTU243	0	0	0	0	15	2	0	0	1	0	0	0	0			k__Fungi;p__Ascomycota
OTU244	0	10	0	13	3	48	0	0	0	0	1	0	0			k__Fungi;p__Ascomycota;c__Dothideomycetes;o__Venturiales
OTU401	0	0	0	0	0	0	2	0	0	0	2	6	5			k__Fungi;p__Ascomycota;c__Pezizomycetes;o__Pezizales;f__Pyronemataceae;g__Sphaerosporella;s__unidentified
OTU291	2	1	0	0	0	0	4	1	0	4	4	4	0			k__Fungi;p__Ascomycota;c__Saccharomycetes;o__Saccharomycetales
OTU191	0	0	0	0	0	0	0	0	0	0	0	0	23			k__Fungi;p__Basidiomycota;c__Tremellomycetes;o__Filobasidiales;f__Piskurozymaceae;g__Solicoccozyma;s__Solicoccozyma_terrea
OTU251	0	0	8	0	0	2	0	1	1	0	0	0	0			k__Fungi;p__Basidiomycota;c__Cystobasidiomycetes
OTU305	0	0	0	0	0	0	0	2	0	0	10	9	0			Unclassified
OTU457	0	0	0	0	18	0	0	0	0	0	0	0	0			k__Fungi;p__Basidiomycota;c__Agaricomycetes
OTU285	0	0	0	0	0	0	0	0	0	0	0	0	19			k__Fungi;p__Ascomycota;c__Eurotiomycetes;o__Eurotiales;f__Aspergillaceae;g__Penicillium;s__Penicillium_spinulosum
OTU390	0	0	0	7	0	1	0	0	0	0	2	3	10			k__Fungi;p__Basidiomycota;c__Agaricomycetes;o__Boletales;f__Rhizopogonaceae;g__Rhizopogon
OTU249	4	3	6	0	0	0	0	0	0	0	0	0	0			k__Fungi
OTU310	13	0	0	0	0	0	0	0	0	0	0	0	0			k__Fungi;p__Ascomycota;c__Sordariomycetes
OTU366	0	10	0	0	4	12	0	0	1	0	0	0	0			k__Fungi;p__Ascomycota;c__Leotiomycetes;o__Helotiales
OTU280	0	0	12	4	4	0	0	0	0	0	0	0	0			k__Fungi;p__Mucoromycota;c__Endogonomycetes;o__GS22;f__unidentified;g__unidentified;s__unidentified
OTU433	0	0	0	0	0	0	0	0	0	3	4	5	0			k__Fungi
OTU214	0	0	0	0	0	0	4	9	0	0	1	0	0			k__Fungi;p__Ascomycota;c__Eurotiomycetes;o__Eurotiales
OTU357	0	0	0	1	0	1	0	0	14	4	0	0	0			k__Fungi
OTU355	0	0	0	0	0	0	0	0	6	5	0	0	0			k__Fungi;p__Ascomycota
OTU463	0	0	4	0	8	0	0	0	0	0	0	0	0			Unclassified
OTU443	10	4	0	0	0	2	0	0	0	0	0	0	0			k__Fungi
OTU271	0	0	0	0	0	0	13	1	0	0	0	3	0			k__Fungi;p__Ascomycota;c__Sordariomycetes;o__Ophiostomatales;f__Ophiostomataceae;g__unidentified;s__unidentified
OTU314	0	0	20	3	0	2	0	0	0	0	0	0	0			k__Fungi
OTU434	0	0	0	3	0	0	0	0	0	0	3	9	0			k__Fungi;p__Ascomycota;c__Eurotiomycetes;o__Eurotiales;f__Aspergillaceae;g__Penicillium
OTU631	0	0	6	0	4	6	0	0	0	0	0	0	0			k__Fungi;p__Mucoromycota;c__Endogonomycetes;o__GS22;f__unidentified;g__unidentified;s__unidentified
OTU2891	4	4	2	1	1	0	0	0	0	0	0	0	0			k__Fungi;p__Mucoromycota
OTU262	0	0	0	0	0	0	0	0	0	0	0	0	21			k__Fungi;p__Ascomycota;c__Sordariomycetes
OTU369	1	3	0	3	5	17	0	0	0	0	0	0	0			k__Fungi;p__Ascomycota;c__Leotiomycetes;o__Helotiales;f__Hyaloscyphaceae;g__Hyaloscypha;s__Hyaloscypha_aureliella
OTU417	0	0	0	0	0	1	0	1	1	6	0	0	0			k__Fungi;p__Basidiomycota;c__Cystobasidiomycetes
OTU2771	2	0	2	4	0	6	0	0	0	2	2	4	0			k__Fungi;p__Ascomycota;c__Leotiomycetes;o__Helotiales
OTU777	3	0	1	0	0	0	0	5	0	0	3	0	0			k__Fungi
OTU1115	0	0	0	0	3	0	2	6	0	2	0	0	0			k__Fungi;p__Basidiomycota;c__Agaricomycetes;o__Thelephorales;f__Thelephoraceae
OTU311	7	0	0	0	1	5	0	0	0	0	0	0	0			k__Fungi;p__Ascomycota
OTU338	0	0	0	0	0	0	1	2	2	4	0	0	0			k__Fungi;p__Basidiomycota;c__Agaricomycetes;o__Boletales;f__Suillaceae;g__Suillus
OTU1624	0	1	0	0	4	1	0	0	0	0	0	0	0			k__Fungi;p__Ascomycota
OTU532	0	0	0	0	0	0	5	2	0	0	2	1	0			k__Fungi;p__Basidiomycota;c__Ustilaginomycetes;o__Ustilaginales;f__Cintractiaceae;g__Ustanciosporium;s__Ustanciosporium_gigantosporum
OTU375	0	0	0	89	0	0	0	0	0	0	0	0	10			k__Fungi
OTU427	0	0	0	0	0	0	0	0	8	0	0	0	0			k__Fungi;p__Mucoromycota;c__Endogonomycetes;o__GS22;f__unidentified;g__unidentified;s__unidentified
OTU267	0	0	0	0	0	0	0	0	0	0	0	0	13			k__Fungi;p__Ascomycota;c__Eurotiomycetes;o__Eurotiales;f__Aspergillaceae
OTU307	0	0	0	0	0	0	0	0	0	0	1	14	0			k__Fungi;p__Ascomycota;c__Eurotiomycetes;o__Eurotiales;f__Trichocomaceae;g__Talaromyces;s__Talaromyces_amestolkiae
OTU2710	3	0	0	0	0	0	0	4	0	0	5	0	0			k__Fungi
OTU585	0	0	0	0	0	4	0	0	0	9	10	0	0			k__Fungi;p__Ascomycota
OTU328	0	0	0	0	0	0	0	0	0	0	0	0	16			k__Fungi;p__Ascomycota;c__Leotiomycetes;o__Helotiales;f__Helotiaceae;g__Articulospora
OTU504	0	0	0	0	0	0	0	0	0	0	0	0	20			k__Fungi;p__Ascomycota;c__Sordariomycetes;o__Coniochaetales;f__Coniochaetaceae;g__Coniochaeta
OTU372	0	0	0	0	15	10	0	0	0	0	0	0	0			k__Fungi;p__Ascomycota;c__Sordariomycetes;o__Sordariales;f__Sordariaceae;g__Diplogelasinospora;s__Diplogelasinospora_grovesii
OTU1873	3	4	0	0	0	11	0	0	0	0	0	0	4			k__Fungi;p__Basidiomycota;c__Tremellomycetes;o__Tremellales;f__Trimorphomycetaceae;g__Saitozyma;s__Saitozyma_podzolica
OTU241	0	0	0	0	0	0	0	9	0	0	0	5	0			k__Fungi;p__Ascomycota;c__Leotiomycetes;o__Helotiales
OTU330	0	0	0	0	0	0	0	0	0	0	0	0	7			k__Fungi;p__Ascomycota;c__Sordariomycetes;o__Hypocreales;f__Hypocreaceae;g__Hypomyces;s__Hypomyces_ochraceus
OTU303	0	0	0	0	0	0	0	0	11	2	0	0	0			k__Fungi
OTU416	0	0	0	0	0	0	2	3	0	1	2	2	0			Unclassified
OTU202	0	0	6	0	2	0	0	0	0	0	0	0	0			k__Fungi;p__Ascomycota;c__Eurotiomycetes
OTU899	0	6	0	0	0	0	0	0	0	0	0	0	0			k__Fungi;p__Ascomycota
OTU190	0	0	0	0	0	0	0	0	0	0	0	0	12			k__Fungi;p__Ascomycota
OTU389	0	0	0	0	0	0	0	0	0	0	0	0	8			k__Fungi;p__Ascomycota;c__Sordariomycetes;o__Hypocreales;f__Nectriaceae;g__Fusarium
OTU1333	0	0	0	0	3	2	0	0	3	11	0	0	0			k__Fungi;p__Ascomycota;c__Eurotiomycetes;o__Eurotiales;f__Trichocomaceae;g__Talaromyces
OTU446	0	0	6	0	0	0	0	0	0	0	0	0	0			k__Fungi
OTU507	0	0	0	0	0	0	0	0	0	0	0	0	8			k__Fungi;p__Basidiomycota;c__Cystobasidiomycetes
OTU378	0	0	0	0	0	0	0	0	0	0	0	0	9			k__Fungi;p__Ascomycota;c__Sordariomycetes;o__Hypocreales;f__Hypocreales_fam_Incertae_sedis;g__Solheimia;s__Solheimia_costispora
OTU1752	1	0	0	2	0	1	0	0	0	1	8	0	1			k__Fungi
OTU356	2	0	0	0	0	0	0	0	3	10	0	0	0			k__Fungi
OTU252	0	0	4	0	0	0	0	0	0	0	0	0	0			k__Fungi;p__Basidiomycota;c__Tremellomycetes;o__Tremellales;f__Tremellaceae;g__Tremella;s__unidentified
OTU292	0	3	3	3	1	0	1	0	0	0	0	3	0			k__Fungi;p__Ascomycota
OTU341	0	0	1	3	1	0	0	0	1	0	0	0	0			k__Fungi;p__Mucoromycota;c__Endogonomycetes;o__Endogonales;f__unidentified;g__unidentified;s__unidentified
OTU379	0	0	0	0	1	0	0	2	0	0	0	0	4			k__Fungi;p__Ascomycota;c__Dothideomycetes;o__Capnodiales
OTU277	8	1	5	2	0	0	0	0	0	0	0	0	0			k__Fungi;p__Mucoromycota;c__Umbelopsidomycetes;o__GS23;f__unidentified;g__unidentified;s__unidentified
OTU308	1	0	10	1	0	0	0	0	0	0	0	0	0			k__Fungi;p__Basidiomycota;c__Agaricomycetes;o__Agaricales;f__Tricholomataceae;g__Resupinatus
OTU615	0	2	1	0	1	0	0	0	0	0	0	0	0			k__Fungi;p__Chytridiomycota;c__GS13;o__unidentified;f__unidentified;g__unidentified;s__unidentified
OTU629	0	0	6	0	0	4	0	0	0	0	0	0	0			k__Fungi
OTU359	0	0	0	0	10	0	0	0	0	0	0	0	0			k__Fungi;p__Ascomycota;c__Leotiomycetes;o__Helotiales
OTU460	1	1	5	0	4	0	0	0	0	0	0	0	0			k__Fungi;p__Mucoromycota;c__Umbelopsidomycetes;o__GS23;f__unidentified;g__unidentified;s__unidentified
OTU2089	0	0	0	0	0	0	2	1	0	1	2	3	0			k__Fungi;p__Ascomycota
OTU943	0	0	0	0	8	0	0	0	0	0	1	2	0			k__Fungi
OTU628	0	0	9	2	0	0	0	0	0	0	0	0	0			k__Fungi;p__Ascomycota;c__Leotiomycetes;o__Helotiales
OTU1438	0	0	0	0	0	0	0	0	0	0	6	3	2			k__Fungi;p__Basidiomycota;c__Agaricomycetes;o__Boletales;f__Rhizopogonaceae;g__Rhizopogon
OTU374	0	0	0	0	0	0	0	0	0	0	1	0	4			k__Fungi;p__Ascomycota;c__Eurotiomycetes;o__Eurotiales;f__Aspergillaceae;g__Penicillium;s__Penicillium_lividum
OTU354	0	0	0	0	0	0	0	0	3	10	0	0	0			k__Fungi;p__Ascomycota
OTU415	4	3	0	0	0	0	0	0	0	0	0	0	0			k__Fungi;p__Ascomycota
OTU2150	0	0	0	0	0	0	2	3	1	0	0	0	0			k__Fungi;p__Mucoromycota;c__Umbelopsidomycetes;o__GS23;f__unidentified;g__unidentified;s__unidentified
OTU317	0	0	0	0	0	0	0	0	0	0	0	0	6			k__Fungi;p__Ascomycota;c__Orbiliomycetes;o__Orbiliales;f__Orbiliaceae
OTU925	1	0	4	1	0	0	0	1	0	0	0	0	0			k__Fungi
OTU447	2	0	5	5	0	0	0	0	0	0	0	0	0			k__Fungi
OTU422	0	0	0	0	0	0	0	0	4	1	0	0	0			k__Fungi;p__Ascomycota;c__Leotiomycetes;o__Helotiales;f__Helotiales_fam_Incertae_sedis;g__unidentified;s__unidentified
OTU458	0	0	0	0	6	0	0	0	0	0	0	0	0			k__Fungi;p__Ascomycota;c__Leotiomycetes;o__Helotiales;f__Hyaloscyphaceae;g__Arachnopeziza
OTU450	0	0	7	0	0	0	0	0	0	0	0	0	0			k__Fungi
OTU453	0	0	2	0	0	0	0	0	0	0	0	0	0			k__Fungi;p__Mucoromycota;c__Endogonomycetes;o__GS21;f__unidentified;g__unidentified;s__unidentified
OTU431	0	0	0	0	0	0	0	0	0	3	1	0	0			k__Fungi;p__Ascomycota
OTU892	2	4	0	0	0	0	0	0	0	0	0	0	0			k__Fungi
OTU445	1	5	5	2	0	0	0	0	0	0	0	0	0			k__Fungi
OTU753	0	0	0	0	0	0	2	1	0	0	2	1	0			k__Fungi;p__Mucoromycota;c__Umbelopsidomycetes;o__Umbelopsidales;f__Umbelopsidaceae;g__Umbelopsis;s__Umbelopsis_ovata
OTU410	0	0	0	1	0	0	9	0	0	0	0	0	0			k__Fungi
OTU363	0	3	0	11	3	0	0	0	0	0	0	0	0			k__Fungi;p__Ascomycota;c__Sordariomycetes;o__Hypocreales
OTU373	0	0	0	0	5	0	0	0	0	0	0	0	0			k__Fungi;p__Ascomycota;c__Eurotiomycetes;o__Eurotiales;f__Thermoascaceae;g__Byssochlamys;s__Byssochlamys_spectabilis
OTU361	2	2	0	0	7	0	0	0	0	0	0	0	0			k__Fungi;p__Basidiomycota
OTU756	0	0	0	0	0	0	2	0	1	0	0	5	0			Unclassified
OTU1668	0	0	0	3	0	1	2	0	0	2	0	1	1			k__Fungi
OTU623	0	0	5	2	0	0	0	0	0	0	0	0	0			k__Fungi;p__Chytridiomycota
OTU571	0	0	0	0	0	0	0	0	2	0	3	0	0			k__Fungi;p__Ascomycota
OTU370	0	0	2	0	2	7	0	0	0	0	0	0	0			k__Fungi;p__Ascomycota;c__Sordariomycetes;o__Hypocreales;f__Nectriaceae
OTU1281	0	0	0	1	0	1	0	0	2	1	0	0	2			k__Fungi;p__Ascomycota;c__Eurotiomycetes;o__Eurotiales
OTU603	0	1	0	0	1	0	1	3	0	0	1	1	0			k__Fungi;p__Basidiomycota;c__Microbotryomycetes;o__Sporidiobolales;f__Sporidiobolaceae;g__unidentified;s__unidentified
OTU772	0	0	1	0	0	0	0	1	0	0	4	0	0			k__Fungi
OTU953	0	0	0	0	5	0	0	0	0	0	0	1	0			k__Fungi;p__Ascomycota;c__Dothideomycetes;o__Capnodiales;f__Teratosphaeriaceae;g__Devriesia;s__Devriesia_thermodurans
OTU543	0	0	0	0	0	0	0	3	0	0	0	0	0			k__Fungi;p__Chytridiomycota;c__Rhizophydiomycetes;o__Rhizophydiales
OTU792	0	0	0	0	0	0	1	7	0	1	1	0	0			k__Fungi;p__Ascomycota
OTU944	0	0	0	0	2	20	0	0	0	0	0	0	0			k__Fungi;p__Ascomycota;c__Sordariomycetes
OTU397	0	0	0	0	0	0	0	0	0	0	0	0	10			k__Fungi
OTU495	1	0	0	0	0	0	0	0	0	0	0	0	6			k__Fungi;p__Ascomycota;c__Dothideomycetes;o__Pleosporales
OTU335	0	0	0	0	0	0	0	0	0	0	0	0	2			k__Fungi;p__Ascomycota
OTU461	0	0	0	0	3	1	0	0	1	0	0	0	0			k__Fungi;p__Basidiomycota;c__Agaricomycetes;o__Agaricales;f__Cortinariaceae;g__Gymnopilus
OTU452	2	0	2	0	0	0	0	0	0	0	0	0	0			k__Fungi;p__Ascomycota;c__Eurotiomycetes;o__Eurotiales;f__Aspergillaceae;g__Penicillium
OTU2288	0	0	0	0	0	0	0	0	1	0	1	0	0			k__Fungi;p__Ascomycota
OTU514	0	0	0	0	0	0	0	0	0	0	0	0	9			k__Fungi
OTU834	0	4	0	0	0	0	0	0	0	0	1	0	0			k__Fungi;p__Ascomycota
OTU915	0	2	4	6	0	0	0	0	0	0	0	0	0			k__Fungi;p__Monoblepharomycota;c__Monoblepharidomycetes
OTU284	0	0	0	0	3	1	0	0	0	0	0	0	0			k__Fungi;p__Mortierellomycota;c__Mortierellomycetes;o__Mortierellales;f__Mortierellaceae;g__Mortierella;s__Mortierella_humilis
OTU448	2	1	3	1	1	0	0	0	0	0	0	0	0			k__Fungi
OTU264	0	0	0	0	0	0	0	0	0	0	0	0	2			k__Fungi;p__Ascomycota;c__Dothideomycetes;o__Capnodiales
OTU1600	0	1	0	0	7	3	0	0	0	0	0	0	0			k__Fungi;p__Ascomycota
OTU351	1	0	0	0	0	0	0	1	0	0	0	0	0			k__Fungi;p__Basidiomycota;c__Agaricomycetes;o__Russulales;f__Russulaceae;g__Lactarius
OTU462	0	0	0	0	2	0	0	0	0	0	0	0	0			k__Fungi;p__Ascomycota
OTU921	0	0	7	0	0	0	0	0	0	0	0	0	0			k__Fungi
OTU809	0	0	0	0	0	0	0	0	3	3	0	0	0			k__Fungi;p__Basidiomycota;c__Agaricomycetes;o__Cantharellales;f__Clavulinaceae;g__unidentified;s__unidentified
OTU2713	0	0	0	9	0	0	0	1	0	0	1	2	0			k__Fungi;p__Ascomycota;c__Dothideomycetes;o__Capnodiales;f__Teratosphaeriaceae;g__Devriesia;s__Devriesia_thermodurans
OTU437	0	0	0	0	0	0	0	0	0	0	5	0	0			k__Fungi;p__Ascomycota;c__Leotiomycetes;o__Helotiales
OTU604	1	0	1	5	3	11	0	0	0	0	0	0	0			k__Fungi;p__Ascomycota;c__Saccharomycetes;o__Saccharomycetales;f__Trichomonascaceae;g__Blastobotrys;s__Blastobotrys_muscicola
OTU632	0	0	0	6	3	0	1	0	1	0	1	1	0			k__Fungi;p__Ascomycota
OTU316	0	0	0	0	7	0	0	0	0	0	0	0	0			k__Fungi
OTU2296	0	0	0	0	0	0	0	0	3	0	0	0	0			k__Fungi
OTU626	0	0	2	0	0	0	0	0	0	0	0	0	0			k__Fungi
OTU399	0	0	0	0	0	0	0	0	0	0	0	0	3			k__Fungi
OTU256	0	5	0	0	0	0	0	0	0	0	0	0	1			k__Fungi;p__Basidiomycota;c__Cystobasidiomycetes
OTU1462	0	1	0	8	0	0	0	0	0	2	0	1	3			k__Fungi
OTU607	5	0	0	0	1	0	0	0	0	0	0	0	0			k__Fungi;p__Ascomycota;c__Leotiomycetes;o__Helotiales
OTU535	0	0	0	0	0	0	0	3	1	0	1	0	0			k__Fungi;p__Ascomycota
OTU1565	0	0	3	0	0	0	0	0	0	0	1	2	0			k__Fungi;p__Ascomycota;c__Eurotiomycetes;o__Eurotiales;f__Aspergillaceae;g__Penicillium;s__unidentified
OTU1542	0	0	0	0	0	0	0	0	1	0	0	0	0			k__Fungi
OTU580	0	0	0	0	0	0	0	0	4	0	0	0	0			k__Fungi
OTU441	2	0	2	0	0	0	0	0	0	0	0	0	0			k__Fungi;p__Ascomycota;c__Saccharomycetes;o__Saccharomycetales;f__Saccharomycetales_fam_Incertae_sedis;g__Candida;s__Candida_zeylanoides
OTU606	4	1	0	5	1	3	0	0	0	0	0	0	0			k__Fungi;p__Ascomycota;c__Leotiomycetes;o__Helotiales
OTU638	0	0	0	0	5	1	0	0	0	0	0	0	0			k__Fungi;p__Ascomycota
OTU3069	0	0	2	11	0	0	0	0	0	0	0	0	0			k__Fungi;p__Ascomycota
OTU567	0	0	0	0	0	0	0	0	0	3	0	0	0			k__Fungi
OTU420	0	0	2	0	0	0	0	0	0	0	0	0	0			k__Fungi;p__Ascomycota;c__Eurotiomycetes;o__Eurotiales;f__Trichocomaceae;g__Talaromyces
OTU539	0	0	2	3	2	0	3	0	0	1	0	0	0			k__Fungi;p__Ascomycota;c__Pezizomycetes;o__Pezizales;f__Pyronemataceae;g__Scutellinia;s__unidentified
OTU624	0	0	3	0	0	0	0	0	0	0	0	0	0			k__Fungi;p__Basidiomycota;c__Agaricomycetes;o__Hymenochaetales;f__Hymenochaetales_fam_Incertae_sedis;g__Peniophorella
OTU442	0	0	0	10	0	0	0	0	0	0	0	0	0			k__Fungi;p__Ascomycota
OTU1534	0	3	0	0	3	0	0	0	0	0	0	0	0			k__Fungi;p__Ascomycota;c__Eurotiomycetes;o__Eurotiales;f__Trichocomaceae;g__Talaromyces
OTU645	0	0	0	0	4	0	0	0	0	0	0	0	0			k__Fungi;p__Ascomycota
OTU400	0	0	0	0	3	0	0	0	0	0	0	0	3			k__Fungi;p__Ascomycota;c__Ascomycota_cls_Incertae_sedis;o__Ascomycota_ord_Incertae_sedis;f__Ascomycota_fam_Incertae_sedis;g__Monocillium;s__Monocillium_indicum
OTU942	0	0	0	2	3	3	0	0	0	0	0	0	0			k__Fungi;p__Ascomycota;c__Sordariomycetes;o__Coniochaetales;f__Coniochaetaceae
OTU1356	0	0	0	0	1	0	0	0	0	4	0	0	0			k__Fungi
OTU1395	0	0	0	0	0	0	0	3	0	0	3	1	0			k__Fungi
OTU3083	0	0	1	0	1	0	0	0	0	0	0	0	0			k__Fungi
OTU630	2	1	3	8	0	0	0	0	0	0	0	0	0			k__Fungi;p__Ascomycota;c__Sordariomycetes
OTU309	1	0	0	0	0	0	0	0	0	0	0	0	0			k__Fungi;p__Ascomycota;c__Eurotiomycetes;o__Eurotiales;f__Aspergillaceae
OTU654	0	0	0	0	0	0	0	0	0	0	0	0	7			Unclassified
OTU2924	2	1	0	0	0	4	0	0	0	0	0	0	0			k__Fungi
OTU500	0	0	0	0	0	0	0	0	0	0	0	0	4			k__Fungi
OTU919	0	1	0	0	0	0	0	0	0	0	0	0	0			k__Fungi
OTU371	0	2	2	0	1	0	0	0	0	0	0	0	0			k__Fungi
OTU614	0	2	0	0	0	0	0	1	0	1	3	0	0			k__Fungi
OTU2627	0	0	0	0	0	0	0	0	0	0	2	0	0			k__Fungi;p__Ascomycota;c__Sordariomycetes;o__Coniochaetales;f__Coniochaetaceae;g__Coniochaeta
OTU1491	3	0	0	0	1	0	0	0	0	0	2	0	0			k__Fungi;p__Ascomycota
OTU579	0	0	0	0	0	0	0	0	6	1	0	0	0			k__Fungi;p__Basidiomycota;c__Agaricomycetes;o__Agaricales;f__Cortinariaceae
OTU634	0	0	0	0	5	0	0	0	0	0	0	0	0			k__Fungi;p__Ascomycota
OTU729	0	0	0	0	0	0	4	3	0	0	0	0	0			k__Fungi;p__Ascomycota;c__Sordariomycetes
OTU647	0	0	0	29	0	0	0	0	0	0	0	0	3			k__Fungi
OTU263	0	0	0	0	0	0	0	0	0	0	0	0	7			k__Fungi;p__Chytridiomycota;c__unidentified;o__unidentified;f__unidentified;g__unidentified;s__unidentified
OTU393	0	0	0	0	0	0	0	0	0	0	0	0	5			k__Fungi;p__Ascomycota
OTU867	0	0	0	0	0	0	0	0	0	0	1	0	0			Unclassified
OTU456	0	0	2	2	0	0	0	0	0	0	0	0	0			k__Fungi;p__Ascomycota
OTU635	0	0	0	0	1	6	0	0	0	0	0	0	0			k__Fungi;p__Mucoromycota;c__Umbelopsidomycetes;o__Umbelopsidales;f__Umbelopsidaceae;g__Umbelopsis
OTU466	0	0	0	0	0	0	0	0	0	0	1	2	2			k__Fungi
OTU611	1	4	0	1	1	10	0	0	0	0	0	0	0			k__Fungi;p__Ascomycota
OTU491	0	0	0	0	0	0	0	0	0	0	0	0	9			k__Fungi;p__Ascomycota;c__Dothideomycetes;o__Pleosporales
OTU233	0	0	0	25	0	0	0	0	0	0	0	0	2			k__Fungi
OTU290	0	0	0	0	0	0	0	0	0	0	0	0	3			k__Fungi;p__Ascomycota
OTU644	0	0	0	0	1	2	0	0	0	0	0	0	0			k__Fungi;p__Ascomycota;c__Leotiomycetes;o__Helotiales
OTU2104	0	0	0	6	0	6	2	1	0	0	1	1	3			k__Fungi
OTU2094	0	0	0	0	0	0	0	2	0	0	1	0	0			k__Fungi
OTU570	1	0	0	6	0	3	0	0	1	0	0	0	0			k__Fungi
OTU464	0	0	4	5	1	5	0	0	0	0	0	0	0			k__Fungi
OTU720	0	0	0	0	0	1	0	0	0	0	0	0	2			k__Fungi;p__Ascomycota;c__Eurotiomycetes;o__Eurotiales;f__Aspergillaceae;g__Aspergillus
OTU1775	0	0	0	7	0	5	0	0	0	0	0	1	0			k__Fungi
OTU895	2	0	0	5	1	0	0	0	0	0	0	0	0			k__Fungi
OTU639	0	0	0	0	3	0	0	0	0	0	0	0	0			k__Fungi;p__Ascomycota
OTU660	0	0	0	0	0	0	0	0	0	0	0	0	2			k__Fungi;p__Ascomycota;c__Dothideomycetes;o__Pleosporales;f__Pleosporaceae;g__Alternaria
OTU642	0	0	0	0	1	0	0	0	0	0	0	0	0			k__Fungi
OTU534	0	0	0	0	0	0	4	0	0	1	0	1	0			k__Fungi;p__Ascomycota
OTU786	0	0	0	0	0	0	0	3	0	0	0	0	0			k__Fungi;p__Basidiomycota;c__Agaricomycetes;o__Polyporales;f__Ganodermataceae;g__Ganoderma
OTU864	0	0	0	0	0	0	0	0	0	0	1	2	0			k__Fungi
OTU2817	0	1	0	0	0	0	0	0	0	0	0	2	0			k__Fungi
OTU815	0	0	0	0	0	0	0	0	3	2	0	0	0			k__Fungi;p__Ascomycota
OTU739	0	0	0	0	0	0	2	0	0	0	0	0	0			k__Fungi
OTU1497	3	1	0	0	0	0	0	0	0	0	0	0	0			k__Fungi;p__Ascomycota;c__Saccharomycetes;o__Saccharomycetales;f__unidentified;g__unidentified;s__unidentified
OTU2105	0	0	0	3	0	0	0	0	0	0	1	0	0			k__Fungi
OTU933	0	0	4	0	1	0	0	0	0	0	0	0	0			k__Fungi;p__Ascomycota
OTU613	0	0	0	5	0	3	0	0	0	0	0	1	2			k__Fungi
OTU586	0	0	0	0	1	0	0	0	0	1	0	0	0			k__Fungi
OTU421	0	0	0	0	0	0	1	2	0	0	0	0	0			k__Fungi;p__Ascomycota;c__Sordariomycetes;o__Diaporthales;f__Gnomoniaceae;g__Gnomoniopsis
OTU367	0	0	1	3	0	0	0	0	0	0	0	0	0			k__Fungi;p__Ascomycota
OTU1540	0	5	1	2	1	0	0	0	0	0	0	0	0			k__Fungi
OTU911	0	0	0	19	0	0	1	0	0	0	0	0	0			k__Fungi;p__Ascomycota;c__Eurotiomycetes;o__Eurotiales;f__Aspergillaceae;g__Penicillium;s__unidentified
OTU1488	2	0	0	0	0	0	0	0	0	0	0	0	0			k__Fungi;p__Ascomycota
OTU646	0	0	0	0	0	5	0	0	0	0	0	0	6			k__Fungi;p__Ascomycota;c__Sordariomycetes
OTU636	0	1	0	0	1	0	0	0	0	0	0	0	0			k__Fungi;p__Ascomycota
OTU582	0	0	0	0	0	0	0	0	0	2	0	0	0			k__Fungi;p__Basidiomycota;c__Agaricomycetes;o__Boletales;f__Rhizopogonaceae;g__Rhizopogon;s__Rhizopogon_evadens
OTU931	0	0	5	0	0	0	0	0	0	0	0	0	0			k__Fungi;p__Mucoromycota
OTU592	0	0	0	0	0	0	0	0	0	0	2	0	0			k__Fungi;p__Basidiomycota;c__Agaricomycetes;o__Boletales;f__Rhizopogonaceae;g__Rhizopogon
OTU788	0	0	3	0	0	0	0	6	0	0	0	0	0			k__Fungi
OTU886	0	0	0	0	0	0	0	1	0	0	0	6	0			k__Fungi
OTU396	0	1	1	1	0	0	0	0	0	0	0	0	2			k__Fungi;p__Ascomycota;c__Sordariomycetes;o__Sordariales;f__Sordariaceae;g__Diplogelasinospora
OTU1304	0	0	0	0	0	20	0	0	1	0	0	0	0			k__Fungi;p__Ascomycota
OTU1548	1	2	0	0	0	0	0	0	0	0	0	0	0			k__Fungi;p__Mucoromycota;c__Umbelopsidomycetes;o__GS23;f__unidentified;g__unidentified;s__unidentified
OTU602	0	0	0	0	0	0	0	0	0	0	1	2	0			k__Fungi;p__Basidiomycota;c__Agaricomycetes;o__Jaapiales;f__Jaapiaceae;g__Jaapia;s__Jaapia_ochroleuca
OTU598	1	1	0	0	0	0	0	0	0	0	3	0	0			k__Fungi;p__Ascomycota;c__Dothideomycetes;o__Capnodiales;f__Mycosphaerellaceae
OTU865	0	0	0	0	0	0	0	0	0	1	0	1	0			k__Fungi;p__Ascomycota
OTU917	0	2	0	0	0	0	0	0	0	0	0	0	0			k__Fungi;p__Basidiomycota;c__Ustilaginomycetes;o__Ustilaginales;f__Cintractiaceae;g__Ustanciosporium;s__Ustanciosporium_gigantosporum
OTU998	0	0	0	21	0	0	0	0	0	0	0	0	2			k__Fungi
OTU1776	0	0	0	9	0	9	0	0	2	0	0	0	4			k__Fungi
OTU1399	1	0	2	0	0	0	0	0	0	0	0	0	0			k__Fungi
OTU605	2	0	1	0	0	0	0	0	0	0	0	0	0			k__Fungi;p__Mucoromycota;c__Umbelopsidomycetes;o__GS23;f__unidentified;g__unidentified;s__unidentified
OTU640	0	0	0	0	2	0	0	0	0	0	0	0	0			k__Fungi;p__Ascomycota
OTU459	0	0	0	0	3	0	0	0	0	0	0	0	0			k__Fungi
OTU454	0	0	4	0	0	0	0	0	0	0	0	0	0			k__Fungi;p__Mucoromycota;c__Endogonomycetes;o__GS21;f__unidentified;g__unidentified;s__unidentified
OTU763	0	0	0	0	0	0	2	0	0	0	0	0	0			k__Fungi
OTU1571	0	0	2	7	0	0	0	0	0	1	0	0	0			k__Fungi;p__Mucoromycota
OTU928	0	0	4	0	0	0	0	0	0	0	0	0	0			k__Fungi
OTU946	0	0	0	0	1	6	0	0	0	0	0	0	0			k__Fungi;p__Ascomycota
OTU1470	0	0	0	0	0	0	0	0	0	0	1	3	0			Unclassified
OTU409	0	0	0	0	0	0	1	0	0	0	0	0	0			k__Fungi;p__Ascomycota;c__Eurotiomycetes;o__Chaetothyriales
OTU1172	0	0	0	0	0	0	2	1	0	0	0	0	0			k__Fungi;p__Mucoromycota;c__Umbelopsidomycetes;o__GS23;f__unidentified;g__unidentified;s__unidentified
OTU315	0	0	2	0	0	0	0	0	0	0	0	0	0			k__Fungi;p__Ascomycota;c__Sordariomycetes;o__Xylariales;f__Xylariaceae;g__Creosphaeria;s__Creosphaeria_sassafras
OTU1397	0	0	0	0	0	0	0	0	0	0	1	0	0			k__Fungi
OTU600	0	0	0	0	0	0	0	0	0	0	3	1	0			k__Fungi;p__Ascomycota;c__Pezizomycetes;o__Pezizales;f__Pezizaceae
OTU887	0	0	1	14	0	0	0	0	1	0	0	0	0			k__Fungi;p__Ascomycota
OTU2932	1	0	1	0	0	0	0	0	0	0	0	0	0			k__Fungi;p__Ascomycota;c__Leotiomycetes;o__Helotiales
OTU912	2	0	0	0	0	1	0	0	0	0	0	0	0			k__Fungi;p__Ascomycota;c__Eurotiomycetes;o__Eurotiales;f__Aspergillaceae;g__Penicillium
OTU955	0	0	0	0	4	0	0	0	0	0	0	0	0			k__Fungi;p__Basidiomycota;c__Agaricomycetes;o__Hymenochaetales;f__Hymenochaetaceae
OTU435	0	0	0	0	0	0	0	0	0	0	1	0	0			k__Fungi;p__Basidiomycota;c__Microbotryomycetes;o__Sporidiobolales;f__Sporidiobolaceae;g__Sporobolomyces;s__Sporobolomyces_johnsonii
OTU589	0	0	0	0	0	0	0	0	0	3	0	0	0			k__Fungi
OTU659	0	0	0	0	0	0	0	0	0	0	0	0	3			k__Fungi;p__Ascomycota;c__Sordariomycetes;o__Hypocreales;f__Ophiocordycipitaceae;g__Purpureocillium;s__Purpureocillium_lilacinum
OTU950	0	0	0	0	3	0	0	0	0	0	0	0	0			k__Fungi
OTU564	0	0	0	0	1	0	0	0	0	0	0	1	0			k__Fungi;p__Ascomycota;c__Eurotiomycetes;o__Eurotiales;f__Aspergillaceae;g__Penicillium
OTU1521	3	0	0	0	1	0	0	0	0	0	0	0	0			k__Fungi;p__Ascomycota
OTU724	0	0	0	0	0	0	0	0	0	0	0	0	2			k__Fungi;p__Chytridiomycota;c__Spizellomycetes;o__Spizellomycetales;f__Spizellomycetaceae;g__Kochiomyces;s__unidentified
OTU940	1	0	0	5	0	0	0	0	0	0	0	0	0			k__Fungi;p__Mucoromycota;c__Endogonomycetes;o__GS21;f__unidentified;g__unidentified;s__unidentified
OTU905	2	1	1	0	0	0	0	0	0	0	0	0	0			k__Fungi
OTU957	0	0	0	0	1	0	0	0	0	0	0	0	0			k__Fungi
OTU927	0	0	2	0	0	0	0	0	0	0	0	0	0			k__Fungi
OTU949	0	0	0	0	2	0	0	0	0	0	0	0	0			k__Fungi
OTU956	0	0	0	0	1	0	0	0	0	0	0	0	0			k__Fungi
OTU686	0	0	0	0	0	0	0	0	0	0	0	0	4			k__Fungi;p__Ascomycota
OTU1463	0	0	0	0	0	0	0	0	0	0	0	1	0			Unclassified
OTU455	0	0	3	0	0	0	0	0	0	0	0	0	0			k__Fungi;p__Ascomycota
OTU1901	0	0	0	0	0	0	0	0	0	0	0	0	5			k__Fungi;p__Ascomycota;c__Sordariomycetes;o__Coniochaetales;f__Coniochaetaceae;g__Coniochaeta
OTU714	0	0	0	0	0	0	0	0	0	0	0	0	3			k__Fungi;p__Ascomycota
OTU2491	0	0	0	1	0	2	0	1	0	1	0	1	0			k__Fungi
OTU1376	0	0	0	0	0	0	0	0	0	1	0	0	0			k__Fungi;p__Ascomycota;c__Saccharomycetes
OTU519	0	0	0	0	0	0	0	0	0	0	0	0	2			k__Fungi
OTU936	0	0	3	1	0	0	0	0	0	0	0	0	0			k__Fungi
OTU1041	0	0	0	0	0	0	0	0	0	0	0	0	5			k__Fungi;p__Ascomycota
OTU391	0	0	0	0	0	0	0	0	0	0	0	0	5			k__Fungi;p__Ascomycota;c__Sordariomycetes;o__Sordariales;f__Chaetomiaceae
OTU896	0	0	0	1	0	0	0	0	0	0	0	0	0			k__Fungi;p__Ascomycota;c__Eurotiomycetes;o__Onygenales
OTU1532	0	2	0	0	1	13	0	0	0	0	0	0	0			k__Fungi
OTU641	0	0	0	0	1	0	0	0	0	0	0	0	0			k__Fungi;p__Ascomycota
OTU799	0	0	0	0	0	0	0	2	0	0	0	0	0			k__Fungi;p__Basidiomycota;c__Agaricomycetes;o__Sebacinales;f__Serendipitaceae
OTU746	0	0	0	0	0	0	3	0	0	0	0	0	0			k__Fungi;p__Ascomycota;c__Sordariomycetes
OTU2833	0	0	0	1	0	1	0	2	0	1	0	0	0			k__Fungi
OTU620	0	2	0	0	0	0	0	0	0	0	0	0	0			k__Fungi;p__Basidiomycota;c__Agaricomycetes;o__Agaricales
OTU1572	0	0	1	0	0	0	0	0	0	0	0	0	0			k__Fungi
OTU934	0	0	8	0	0	0	0	0	0	0	0	0	0			k__Fungi
OTU1448	0	0	0	0	0	0	0	0	0	0	0	2	0			k__Fungi;p__Basidiomycota;c__Microbotryomycetes;o__Sporidiobolales;f__Sporidiobolaceae;g__Rhodosporidiobolus;s__unidentified
OTU962	0	0	0	0	0	0	0	0	0	0	0	0	3			k__Fungi;p__Ascomycota;c__Dothideomycetes;o__Pleosporales
OTU658	0	0	0	13	0	0	0	0	0	0	0	0	4			k__Fungi
OTU2607	1	0	0	0	0	0	0	1	0	0	0	0	0			k__Fungi;p__unidentified;c__unidentified;o__unidentified;f__unidentified;g__unidentified;s__unidentified
OTU1603	0	0	0	0	1	5	0	0	0	0	0	0	0			k__Fungi;p__Basidiomycota;c__Agaricomycetes
OTU924	0	0	1	0	0	0	0	0	0	0	0	0	0			k__Fungi;p__Mucoromycota;c__Umbelopsidomycetes;o__GS23;f__unidentified;g__unidentified;s__unidentified
OTU2304	0	0	0	1	0	0	0	0	1	0	0	0	0			k__Fungi
OTU862	0	0	0	0	0	0	0	0	0	0	1	0	0			k__Fungi;p__Ascomycota;c__Leotiomycetes;o__Helotiales
OTU643	0	0	0	0	2	0	0	0	0	0	0	0	0			Unclassified
OTU828	0	0	0	0	0	0	0	0	2	0	0	0	0			k__Fungi
OTU572	0	0	0	0	0	0	0	0	3	0	0	0	0			k__Fungi;p__Basidiomycota
OTU1620	0	0	0	0	1	0	0	0	0	0	0	0	0			k__Fungi
OTU891	0	0	0	0	0	0	0	0	0	0	0	1	0			k__Fungi;p__Basidiomycota;c__Agaricomycetes;o__Agaricales
OTU717	0	0	0	0	0	0	0	0	0	0	0	0	1			k__Fungi;p__Ascomycota;c__Sordariomycetes;o__Hypocreales;f__Nectriaceae;g__Viridispora;s__unidentified
OTU1508	1	0	0	1	0	0	0	0	0	0	0	0	0			k__Fungi;p__Ascomycota;c__Saccharomycetes;o__Saccharomycetales;f__Trichomonascaceae;g__Sugiyamaella;s__Sugiyamaella_paludigena
OTU1510	0	0	0	6	0	0	0	0	0	0	0	0	0			k__Fungi;p__Ascomycota;c__Eurotiomycetes;o__Eurotiales;f__Trichocomaceae;g__Talaromyces;s__Talaromyces_austrocalifornicus
OTU2762	0	1	0	0	0	0	0	0	0	0	0	0	0			k__Fungi
OTU637	0	0	0	0	4	0	0	0	0	0	0	0	0			k__Fungi;p__Basidiomycota;c__Exobasidiomycetes;o__Georgefischeriales;f__Tilletiariaceae;g__Phragmotaenium;s__Phragmotaenium_fulvescens
OTU601	0	0	0	0	0	0	0	0	0	0	0	2	0			k__Fungi;p__Basidiomycota;c__Microbotryomycetes;o__Sporidiobolales;f__Sporidiobolaceae;g__unidentified;s__unidentified
OTU599	0	0	0	0	0	0	0	0	0	0	0	1	0			k__Fungi;p__Chytridiomycota
OTU438	0	0	0	0	0	0	0	0	0	0	0	3	0			k__Fungi
OTU959	0	0	0	0	0	0	0	0	0	0	0	0	1			k__Fungi;p__Ascomycota;c__Leotiomycetes;o__Helotiales;f__Helotiaceae;g__Articulospora;s__unidentified
OTU932	0	0	2	0	0	0	0	0	0	0	0	0	0			k__Fungi;p__Basidiomycota
OTU873	0	0	0	0	0	0	0	0	0	0	1	0	0			k__Fungi;p__Basidiomycota;c__Agaricomycetes;o__Agaricales;f__Amanitaceae;g__Amanita
OTU1320	0	0	0	0	0	0	0	0	1	2	0	0	0			k__Fungi;p__Ascomycota
OTU679	0	0	0	0	0	0	0	0	0	0	0	0	1			k__Fungi
OTU3140	0	0	0	12	0	2	0	0	0	0	0	0	0			k__Fungi
OTU1013	0	0	0	0	0	0	0	0	0	0	0	0	2			k__Fungi;p__Ascomycota;c__Sordariomycetes;o__Sordariomycetidae_ord_Incertae_sedis;f__Amplistromataceae;g__Acidothrix;s__Acidothrix_acidophila
OTU825	0	0	0	0	0	0	0	0	3	0	0	0	0			k__Fungi
OTU1614	0	0	0	0	0	15	0	0	0	0	0	0	0			k__Fungi
OTU3007	0	0	0	2	0	0	0	1	0	1	1	2	0			k__Fungi
OTU929	0	0	2	0	0	0	0	0	0	0	0	0	0			k__Fungi;p__Ascomycota
OTU935	0	1	0	0	0	0	0	0	0	0	0	0	0			k__Fungi;p__Mucoromycota;c__Endogonomycetes;o__Endogonales;f__unidentified;g__unidentified;s__unidentified
OTU497	0	0	0	0	0	0	0	0	0	0	0	0	2			k__Fungi;p__Ascomycota
OTU1598	0	0	0	0	1	0	0	0	0	0	0	0	0			k__Fungi
OTU1713	0	0	0	0	0	0	0	0	0	0	1	0	0			k__Fungi
OTU279	0	3	0	0	0	0	0	0	0	0	0	0	0			k__Fungi;p__Ascomycota;c__Sordariomycetes;o__Sordariales;f__Sordariaceae;g__Diplogelasinospora;s__Diplogelasinospora_grovesii
OTU939	0	0	1	5	0	0	0	0	0	0	0	0	1			k__Fungi;p__Ascomycota;c__Sordariomycetes;o__Hypocreales;f__Ophiocordycipitaceae;g__Tolypocladium
OTU898	1	0	0	0	1	0	0	0	0	0	0	0	0			k__Fungi;p__Ascomycota
OTU518	0	0	0	0	0	0	0	0	0	0	0	0	3			k__Fungi;p__Ascomycota;c__Dothideomycetes;o__Pleosporales
OTU968	0	0	0	0	0	0	0	0	0	0	0	0	2			k__Fungi
OTU1628	0	0	0	0	4	0	0	0	0	0	0	0	0			k__Fungi;p__Ascomycota
OTU948	0	0	0	9	0	0	0	0	0	0	0	0	0			k__Fungi;p__Ascomycota;c__Sordariomycetes
OTU751	0	0	0	0	0	0	2	0	0	0	0	0	0			k__Fungi;p__Ascomycota;c__Dothideomycetes;o__Capnodiales;f__Mycosphaerellaceae;g__Zasmidium
OTU976	0	0	0	0	0	0	0	0	0	0	0	0	2			k__Fungi;p__Ascomycota;c__Dothideomycetes;o__Dothideomycetes_ord_Incertae_sedis;f__Dothideomycetes_fam_Incertae_sedis;g__Halokirschsteiniothelia;s__Halokirschsteiniothelia_maritima
OTU1408	0	0	0	0	0	0	0	0	0	0	2	1	0			k__Fungi;p__Ascomycota
OTU1880	0	0	1	2	0	1	0	0	0	0	0	0	1			k__Fungi
OTU926	0	0	3	0	0	0	0	0	0	0	0	0	0			k__Fungi;p__Ascomycota
OTU281	0	0	1	0	0	0	0	0	0	0	0	0	0			k__Fungi;p__Glomeromycota;c__Glomeromycetes;o__Glomerales
OTU1485	1	0	0	0	0	0	0	0	0	0	0	0	0			k__Fungi;p__Ascomycota
OTU536	0	0	0	0	0	0	2	0	0	0	0	0	1			k__Fungi;p__Basidiomycota;c__Agaricomycetes;o__Boletales;f__Pisolithaceae;g__Pisolithus;s__Pisolithus_arhizus
OTU1923	0	0	0	0	0	0	1	1	0	0	0	0	0			k__Fungi
OTU444	0	1	0	1	0	0	0	0	0	0	0	0	0			k__Fungi
OTU3241	1	0	1	0	0	4	0	0	0	0	0	0	0			k__Fungi;p__Ascomycota
OTU843	0	0	0	0	0	0	0	0	0	1	4	0	0			k__Fungi;p__Basidiomycota;c__Exobasidiomycetes;o__Georgefischeriales;f__Gjaerumiaceae;g__Gjaerumia;s__Gjaerumia_minor
OTU2457	0	0	0	0	0	0	0	0	0	2	0	0	0			k__Fungi
OTU1167	0	0	0	0	0	0	2	0	0	0	0	0	0			k__Fungi
OTU923	0	1	0	0	0	0	0	0	0	0	0	0	0			k__Fungi
OTU980	0	0	2	0	0	0	0	0	0	0	0	0	0			k__Fungi;p__Ascomycota;c__Sordariomycetes;o__Sordariomycetidae_ord_Incertae_sedis;f__Amplistromataceae;g__Acidothrix;s__Acidothrix_acidophila
OTU987	0	0	0	0	0	0	0	0	0	0	0	0	1			k__Fungi;p__Ascomycota;c__Dothideomycetes;o__Pleosporales;f__Leptosphaeriaceae;g__Plenodomus;s__Plenodomus_biglobosus
OTU1609	0	0	0	0	1	0	0	2	0	0	0	0	0			k__Fungi;p__Basidiomycota;c__Cystobasidiomycetes
OTU2425	0	0	0	0	0	0	0	0	2	0	0	0	0			k__Fungi;p__Mucoromycota;c__Endogonomycetes;o__GS21;f__unidentified;g__unidentified;s__unidentified
OTU496	0	0	0	0	0	0	0	0	0	0	0	0	1			k__Fungi;p__Mucoromycota;c__Umbelopsidomycetes;o__Umbelopsidales;f__Umbelopsidaceae;g__Umbelopsis;s__unidentified
OTU1440	0	0	0	3	0	0	0	0	0	0	0	0	0			k__Fungi
OTU1449	0	0	0	0	0	1	1	0	1	0	0	0	0			k__Fungi
OTU1374	0	0	0	0	0	0	0	0	0	2	2	0	0			k__Fungi
OTU1033	0	0	0	0	0	0	0	0	0	0	0	0	1			Unclassified
OTU700	0	0	0	0	1	0	0	0	0	0	0	0	0			Unclassified
OTU1619	0	0	0	0	2	0	0	0	0	0	0	0	0			k__Fungi;p__Basidiomycota
OTU665	0	0	0	0	0	0	0	0	0	0	0	0	3			k__Fungi;p__Ascomycota;c__Sordariomycetes;o__Sordariales
OTU1610	0	0	0	0	1	0	0	0	0	0	0	0	0			k__Fungi;p__Basidiomycota;c__Agaricomycetes;o__Boletales;f__Boletaceae
OTU1515	1	0	0	0	1	0	0	0	0	0	0	0	0			k__Fungi
OTU2996	0	0	1	4	1	0	0	0	0	0	0	0	0			k__Fungi
OTU1045	0	0	0	0	0	0	0	0	0	0	0	0	1			k__Fungi
OTU1618	0	0	0	0	0	0	0	0	0	0	1	0	0			k__Fungi
OTU897	0	0	0	5	1	0	0	0	0	0	0	0	0			k__Fungi
OTU1037	0	0	0	0	0	6	0	0	0	1	0	0	2			k__Fungi;p__Ascomycota;c__Leotiomycetes;o__Leotiomycetes_ord_Incertae_sedis;f__Leotiomycetes_fam_Incertae_sedis;g__Scytalidium;s__unidentified
OTU2540	0	0	0	0	0	0	0	0	0	1	0	0	0			k__Fungi
OTU1587	0	0	1	0	0	0	0	0	0	0	0	0	0			k__Fungi
OTU722	0	0	0	0	0	0	0	0	0	0	0	0	3			k__Fungi;p__Ascomycota;c__Orbiliomycetes;o__Orbiliales;f__Orbiliaceae;g__Dactylella;s__Dactylella_zhongdianensis
OTU2586	0	0	0	4	1	0	0	0	0	0	1	0	0			k__Fungi
OTU1044	0	0	0	0	0	0	0	0	0	0	0	0	1			k__Fungi;p__Basidiomycota;c__Tremellomycetes;o__Filobasidiales;f__Piskurozymaceae;g__Solicoccozyma;s__Solicoccozyma_terricola
OTU698	0	0	0	0	0	0	0	0	0	0	0	0	2			k__Fungi;p__Ascomycota;c__Sordariomycetes;o__Sordariomycetes_ord_Incertae_sedis;f__Sordariomycetes_fam_Incertae_sedis;g__Conlarium;s__Conlarium_dupliciascosporum
OTU439	1	0	0	0	0	0	0	0	0	0	0	0	0			k__Fungi
OTU827	0	0	0	0	0	0	0	0	1	0	0	0	0			k__Fungi;p__Ascomycota;c__Sordariomycetes;o__Hypocreales;f__Hypocreaceae;g__Trichoderma
OTU1651	0	0	0	0	0	0	0	0	0	0	0	0	2			k__Fungi;p__Ascomycota
OTU1582	0	0	1	0	0	0	0	0	0	0	0	0	0			k__Fungi;p__Ascomycota;c__Sordariomycetes;o__Xylariales;f__Xylariaceae;g__Obolarina;s__unidentified
OTU103	0	0	0	0	0	0	0	1	0	0	0	0	1			k__Fungi
OTU2769	0	0	0	0	0	5	0	0	0	0	0	0	0			k__Fungi
OTU1030	0	0	0	0	0	0	0	0	0	0	0	0	2			k__Fungi;p__Basidiomycota;c__Tremellomycetes;o__Tremellales
OTU937	0	0	1	0	0	0	0	0	0	0	0	0	0			k__Fungi
OTU625	0	0	1	0	0	0	0	0	0	0	0	0	0			k__Fungi;p__Ascomycota
OTU1023	0	0	0	0	0	0	0	0	0	0	0	0	2			k__Fungi;p__Ascomycota;c__Sordariomycetes;o__Sordariomycetes_ord_Incertae_sedis;f__Sordariomycetes_fam_Incertae_sedis;g__Conlarium;s__unidentified
OTU612	1	2	0	0	0	0	0	0	0	0	0	0	0			k__Fungi
OTU650	0	0	0	0	0	0	0	0	0	0	0	0	2			k__Fungi;p__Ascomycota;c__Leotiomycetes;o__Helotiales
OTU1703	0	0	0	2	0	1	0	0	0	0	0	0	0			k__Fungi
OTU1560	0	0	0	1	0	0	0	0	0	0	0	0	0			k__Fungi;p__Basidiomycota
OTU1502	0	0	0	0	2	0	0	0	0	0	0	0	0			k__Fungi;p__Basidiomycota;c__Agaricomycetes;o__Boletales;f__Suillaceae;g__Suillus;s__Suillus_cothurnatus
OTU966	0	0	0	0	0	0	0	0	0	0	0	0	1			k__Fungi;p__Ascomycota;c__Dothideomycetes;o__Capnodiales
OTU657	0	0	0	0	0	0	0	0	0	0	0	0	2			k__Fungi;p__Ascomycota;c__Sordariomycetes;o__Hypocreales;f__Nectriaceae
OTU1069	0	0	0	1	0	0	0	0	0	0	0	0	2			k__Fungi;p__Ascomycota;c__Sordariomycetes;o__Xylariales;f__Sporocadaceae;g__Neopestalotiopsis;s__Neopestalotiopsis_foedans
OTU2746	0	0	0	0	0	0	0	0	0	0	1	1	0			k__Fungi
OTU1021	0	0	0	0	0	0	0	0	0	0	0	0	2			k__Fungi;p__Basidiomycota;c__Agaricomycetes;o__Agaricales;f__Psathyrellaceae;g__Psathyrella
OTU1541	0	1	0	0	1	0	0	0	0	0	0	0	0			k__Fungi;p__Mucoromycota;c__Endogonomycetes;o__GS20;f__unidentified;g__unidentified;s__unidentified
OTU669	0	0	0	0	0	0	0	0	0	0	0	0	2			k__Fungi
OTU2373	0	0	0	0	0	0	0	0	3	0	0	0	0			k__Fungi
OTU1396	0	0	0	0	0	0	0	0	0	0	2	0	0			k__Fungi
OTU1017	0	0	0	0	0	0	0	0	0	0	0	0	1			k__Fungi;p__Ascomycota;c__Eurotiomycetes;o__Eurotiales;f__Trichocomaceae;g__Talaromyces
OTU368	0	0	3	18	0	0	0	0	0	0	0	0	0			k__Fungi;p__Glomeromycota
OTU1730	0	0	0	0	0	0	0	0	0	0	0	0	2			k__Fungi
OTU1608	0	0	0	1	1	0	0	0	0	0	0	0	0			k__Fungi
OTU1602	0	0	0	0	2	0	0	0	0	0	0	0	0			Unclassified
OTU712	0	0	0	0	0	0	0	0	0	0	0	0	1			k__Fungi
OTU1487	1	0	0	0	0	0	0	0	0	0	0	0	0			k__Fungi;p__Basidiomycota;c__Tremellomycetes;o__Trichosporonales;f__Trichosporonaceae;g__Trichosporon
OTU900	0	0	0	0	0	3	0	0	0	0	0	0	0			k__Fungi
OTU1824	0	0	0	0	0	0	0	0	0	0	0	0	2			k__Fungi;p__Basidiomycota;c__Agaricomycetes;o__Boletales;f__Rhizopogonaceae;g__Rhizopogon
OTU1489	3	0	0	0	1	0	0	0	0	0	0	0	0			k__Fungi;p__Ascomycota;c__Sordariomycetes;o__Hypocreales;f__Hypocreales_fam_Incertae_sedis;g__Acremonium;s__Acremonium_persicinum
OTU617	0	1	0	0	0	0	0	0	0	0	0	0	0			k__Fungi;p__Mucoromycota;c__Umbelopsidomycetes;o__GS23;f__unidentified;g__unidentified;s__unidentified
OTU2543	0	0	0	4	0	1	0	0	0	0	0	0	0			k__Fungi
OTU3049	0	0	1	19	0	0	0	0	0	0	0	0	0			k__Fungi;p__Ascomycota
OTU139	0	1	0	0	0	1	0	1	0	0	0	0	0			k__Fungi
OTU999	0	0	0	0	0	0	0	1	0	0	0	0	1			k__Fungi;p__Ascomycota;c__Eurotiomycetes;o__Eurotiales;f__Trichocomaceae;g__Rasamsonia;s__Rasamsonia_brevistipitata
OTU1049	0	0	0	0	0	0	0	0	0	0	0	0	1			k__Fungi;p__Chytridiomycota;c__Spizellomycetes;o__Spizellomycetales;f__Spizellomycetaceae;g__Spizellomyces;s__Spizellomyces_acuminatus
OTU1546	0	5	0	0	0	0	0	0	0	0	0	0	0			k__Fungi
OTU1791	0	0	0	11	0	0	0	0	0	0	0	0	0			k__Fungi
OTU1759	0	0	0	0	0	0	0	0	0	0	0	0	1			k__Fungi
OTU1638	0	0	0	0	0	30	0	0	0	0	0	0	0			k__Fungi;p__Ascomycota
OTU1604	0	0	0	0	3	0	0	0	0	0	0	0	0			k__Fungi;p__Mucoromycota;c__Mucoromycetes;o__Mucorales;f__Mucoraceae;g__Mucor;s__Mucor_moelleri
OTU1071	0	0	0	0	0	0	0	0	0	0	0	0	2			k__Fungi;p__Mucoromycota;c__Umbelopsidomycetes;o__Umbelopsidales;f__Umbelopsidaceae;g__Umbelopsis
OTU2169	0	0	0	0	0	0	0	0	0	0	0	1	0			Unclassified
OTU618	0	1	0	0	0	0	0	0	0	0	0	0	0			k__Fungi;p__Ascomycota;c__Eurotiomycetes;o__Eurotiales;f__Aspergillaceae;g__Penicillium
OTU951	0	0	0	0	2	0	0	0	0	0	0	0	0			k__Fungi
OTU140	0	0	0	4	0	1	0	0	0	0	1	0	0			k__Fungi
OTU818	0	0	0	0	0	0	0	0	1	0	0	0	0			k__Fungi;p__Ascomycota;c__Sordariomycetes;o__Boliniales;f__Boliniaceae;g__unidentified;s__unidentified
OTU1649	0	0	1	1	0	1	0	1	0	0	0	0	1			k__Fungi
OTU938	0	0	1	0	0	0	0	0	0	0	0	0	0			k__Fungi
OTU2333	0	0	0	3	0	8	0	0	1	0	0	0	1			k__Fungi
OTU1574	0	0	1	0	0	0	0	0	0	0	0	0	0			k__Fungi
OTU593	0	0	0	0	0	0	0	0	0	0	0	1	0			k__Fungi
OTU1680	0	0	0	1	0	0	0	0	0	0	0	0	0			k__Fungi
OTU3043	0	0	0	5	0	0	0	0	0	0	0	0	0			k__Fungi;p__Glomeromycota
OTU1545	0	1	0	0	0	0	0	0	0	0	0	0	0			k__Fungi
OTU3059	0	0	1	0	0	0	0	0	0	0	0	0	0			k__Fungi;p__Mucoromycota;c__Endogonomycetes;o__GS21;f__unidentified;g__unidentified;s__unidentified
OTU1525	1	0	0	0	0	0	0	0	0	0	0	0	0			k__Fungi;p__Ascomycota;c__Sordariomycetes;o__Sordariomycetidae_ord_Incertae_sedis;f__Amplistromataceae;g__Acidothrix;s__Acidothrix_acidophila
OTU2446	0	0	0	0	2	0	0	0	0	0	0	0	0			k__Fungi
OTU2872	1	0	0	0	0	0	0	0	0	0	0	0	0			k__Fungi;p__Mucoromycota;c__Endogonomycetes;o__GS21;f__unidentified;g__unidentified;s__unidentified
OTU954	0	0	0	0	1	0	0	0	0	0	0	0	0			k__Fungi;p__Mucoromycota;c__Endogonomycetes;o__GS22;f__unidentified;g__unidentified;s__unidentified
OTU1517	0	1	0	0	0	0	0	0	0	0	0	0	0			k__Fungi;p__Mucoromycota;c__Umbelopsidomycetes;o__GS23;f__unidentified;g__unidentified;s__unidentified
OTU2260	0	0	0	0	0	0	0	1	0	0	0	0	0			k__Fungi
OTU3182	0	0	0	0	1	0	0	0	0	0	0	0	0			k__Fungi
OTU152	0	0	0	1	0	2	0	0	0	0	0	0	0			k__Fungi
OTU1107	0	0	0	0	0	0	0	0	0	0	0	0	2			k__Fungi
OTU473	0	0	0	0	0	0	0	0	0	0	0	0	1			k__Fungi;p__Monoblepharomycota;c__Monoblepharidomycetes;o__Monoblepharidales;f__Oedogoniomycetaceae;g__Oedogoniomyces;s__unidentified
OTU2906	0	3	0	0	0	0	0	0	0	0	0	0	0			k__Fungi
OTU800	0	0	0	0	0	0	0	1	0	0	0	0	0			k__Fungi
OTU149	0	0	0	1	0	0	0	0	0	0	0	1	0			k__Fungi
OTU3063	0	0	1	0	0	0	0	0	0	0	0	0	0			k__Fungi;p__Ascomycota;c__Eurotiomycetes;o__Eurotiales;f__Aspergillaceae;g__Aspergillus
OTU219	0	0	0	1	0	3	0	0	0	0	0	0	0			k__Fungi
OTU1305	0	0	0	0	0	0	0	0	0	1	0	0	1			k__Fungi;p__Ascomycota;c__Sordariomycetes;o__Coniochaetales;f__Coniochaetaceae;g__Coniochaeta
OTU143	0	0	0	0	0	0	0	0	0	0	0	0	1			k__Fungi
OTU1089	0	0	0	0	0	0	0	0	0	0	0	0	4			k__Fungi;p__Basidiomycota;c__Microbotryomycetes;o__Sporidiobolales;f__Sporidiobolaceae
OTU983	0	0	0	0	0	0	0	0	0	0	0	0	1			k__Fungi;p__Ascomycota;c__Sordariomycetes;o__Hypocreales;f__Nectriaceae;g__Fusarium;s__Fusarium_oxysporum
OTU1727	0	0	0	0	0	0	0	0	0	0	0	0	1			k__Fungi
OTU979	0	0	0	0	0	0	0	0	0	0	0	0	1			k__Fungi;p__Ascomycota;c__Eurotiomycetes;o__Chaetothyriales;f__Herpotrichiellaceae;g__Phialophora;s__Phialophora_cyclaminis
OTU1417	0	0	0	0	0	0	0	0	0	0	1	0	0			k__Fungi;p__Ascomycota
OTU699	0	0	0	0	0	0	0	0	0	0	0	0	3			k__Fungi;p__Ascomycota;c__Orbiliomycetes;o__Orbiliales;f__Orbiliaceae;g__Orbilia
OTU1202	0	0	0	0	0	0	0	2	0	0	0	0	0			k__Fungi;p__Ascomycota;c__Eurotiomycetes;o__Eurotiales
OTU651	0	0	0	0	0	0	0	0	0	0	0	0	1			k__Fungi;p__Ascomycota;c__Dothideomycetes;o__Mytilinidiales;f__Mytilinidiaceae;g__unidentified;s__unidentified
OTU1460	0	0	0	0	0	0	0	0	0	0	0	1	0			k__Fungi
OTU1464	0	0	0	0	0	0	0	0	0	0	0	2	0			k__Fungi;p__Ascomycota;c__Sordariomycetes;o__Xylariales;f__Xylariaceae
OTU893	1	0	0	0	0	1	0	0	0	0	0	0	0			k__Fungi;p__Basidiomycota;c__Geminibasidiomycetes;o__Geminibasidiales;f__Geminibasidiaceae;g__Geminibasidium
OTU2308	0	0	0	0	0	0	0	0	4	0	0	0	0			k__Fungi;p__Ascomycota
OTU1095	0	0	0	0	0	0	0	0	0	0	0	0	1			k__Fungi;p__Mucoromycota;c__Mucoromycetes;o__Mucorales;f__Mucoraceae
OTU1570	0	0	3	0	0	0	0	0	0	0	0	0	0			k__Fungi
OTU1755	0	0	0	0	0	0	0	0	0	0	0	0	2			k__Fungi;p__Basidiomycota;c__Agaricomycetes;o__Agaricales;f__Lycoperdaceae;g__Lycoperdon
OTU2007	0	0	0	1	0	0	0	0	0	0	0	1	0			k__Fungi
OTU610	0	0	0	2	0	0	0	0	0	0	0	0	0			k__Fungi;p__Ascomycota
OTU449	0	0	1	0	0	0	0	0	0	0	0	0	0			k__Fungi
OTU1241	0	0	0	0	0	0	0	1	0	0	0	0	0			k__Fungi;p__Basidiomycota;c__Microbotryomycetes;o__Sporidiobolales;f__Sporidiobolaceae;g__Rhodosporidiobolus;s__Rhodosporidiobolus_nylandii
OTU1086	0	0	0	0	0	0	0	0	0	0	0	0	1			k__Fungi;p__Mucoromycota;c__Umbelopsidomycetes;o__Umbelopsidales;f__Umbelopsidaceae;g__Umbelopsis;s__Umbelopsis_dimorpha
OTU235	0	0	0	1	0	1	0	0	0	0	0	0	0			k__Fungi
OTU161	1	0	0	0	0	0	0	0	0	0	0	1	0			k__Fungi
OTU175	0	0	0	1	0	2	0	0	0	0	0	0	0			k__Fungi
OTU963	0	0	0	0	0	0	0	0	0	0	0	0	1			k__Fungi;p__Ascomycota;c__Dothideomycetes;o__Hysteriales;f__unidentified;g__unidentified;s__unidentified
OTU1272	0	0	0	0	0	0	0	1	0	0	0	0	0			k__Fungi
OTU2685	0	0	0	0	0	1	0	0	0	0	0	0	0			k__Fungi;p__Ascomycota
OTU910	3	0	0	0	0	0	0	0	0	0	0	0	0			k__Fungi
OTU1580	0	0	1	0	0	0	0	0	0	0	0	0	0			k__Fungi;p__Basidiomycota;c__Geminibasidiomycetes;o__Geminibasidiales;f__Geminibasidiaceae;g__Geminibasidium;s__unidentified
OTU663	0	0	0	0	0	0	0	0	0	0	0	0	1			k__Fungi;p__Basidiomycota;c__Ustilaginomycetes;o__Ustilaginales;f__Ustilaginaceae;g__Pseudozyma;s__unidentified
OTU2835	0	0	0	0	0	0	0	0	0	1	0	0	0			k__Fungi
OTU1670	0	0	0	0	0	0	0	0	0	0	0	0	3			k__Fungi;p__Basidiomycota;c__Tremellomycetes
OTU3045	0	0	1	0	0	0	0	0	0	0	0	0	0			k__Fungi
OTU1456	0	0	0	0	0	0	0	0	0	0	0	2	0			k__Fungi
OTU1551	0	0	0	5	0	0	0	0	0	0	0	0	0			k__Fungi;p__Ascomycota
OTU2792	0	0	0	1	0	0	0	0	0	0	0	1	0			k__Fungi
OTU1641	0	0	0	1	0	0	0	0	0	0	0	0	2			k__Fungi;p__Chytridiomycota;c__Chytridiomycetes;o__Chytridiales;f__Chytridiales_fam_Incertae_sedis
OTU1674	0	0	0	0	0	0	0	0	0	0	0	0	1			k__Fungi
OTU151	0	0	0	2	0	1	0	0	0	1	0	0	0			k__Fungi
OTU1503	0	0	0	0	0	2	0	0	0	0	0	0	0			k__Fungi;p__Ascomycota
OTU861	0	0	0	0	0	0	0	0	0	0	1	0	0			Unclassified
OTU176	0	0	0	0	0	0	0	0	0	0	1	0	0			k__Fungi
OTU270	0	0	0	1	0	2	0	0	0	0	0	0	0			k__Fungi
OTU3196	0	0	0	0	0	1	0	0	0	0	0	0	1			k__Fungi
OTU872	0	0	0	0	0	0	0	0	0	0	2	0	0			k__Fungi
OTU1210	0	0	0	0	0	0	0	2	0	0	0	0	0			k__Fungi;p__Ascomycota;c__Sordariomycetes;o__Coniochaetales
OTU192	0	0	0	3	0	0	0	0	0	0	0	0	0			k__Fungi
OTU2083	0	0	0	0	0	0	1	0	0	0	0	0	0			k__Fungi
OTU1682	0	0	0	0	0	0	0	0	0	0	0	0	1			k__Fungi;p__Ascomycota;c__Sordariomycetes;o__Hypocreales;f__Hypocreales_fam_Incertae_sedis;g__Myxocephala;s__Myxocephala_albida
OTU914	0	2	0	0	0	0	0	0	0	0	0	0	0			k__Fungi
OTU2092	0	0	0	0	0	0	0	0	1	0	0	0	0			k__Fungi;p__Mucoromycota;c__Endogonomycetes;o__GS22;f__unidentified;g__unidentified;s__unidentified
OTU162	0	0	0	2	0	0	0	2	0	0	0	0	0			k__Fungi
OTU1547	0	1	0	0	0	0	0	0	0	0	0	0	0			k__Fungi;p__Ascomycota
OTU230	0	0	0	1	0	0	0	0	0	0	0	0	0			k__Fungi
OTU2930	0	1	0	0	0	0	0	0	0	0	0	0	0			k__Fungi;p__Ascomycota
OTU2033	0	0	0	1	0	1	0	0	0	0	0	0	0			k__Fungi
OTU1706	0	0	0	0	0	0	0	0	0	0	0	0	1			k__Fungi;p__Ascomycota;c__Eurotiomycetes
OTU3035	0	2	0	0	0	1	0	0	0	0	0	0	0			k__Fungi;p__Ascomycota
OTU212	0	0	0	0	0	1	0	0	0	0	1	0	0			k__Fungi
OTU2767	0	0	0	1	0	4	0	0	0	0	0	0	1			k__Fungi
OTU1652	0	0	0	0	0	0	0	0	0	0	0	0	1			k__Fungi;p__Ascomycota;c__Dothideomycetes;o__Pleosporales
OTU183	0	0	1	3	0	1	0	0	0	0	0	0	0			k__Fungi
OTU1599	0	0	0	0	1	0	0	0	0	0	0	0	0			k__Fungi;p__Ascomycota;c__Sordariomycetes;o__Xylariales;f__Xylariaceae;g__Annulohypoxylon;s__Annulohypoxylon_truncatum
OTU619	0	1	0	0	0	0	0	0	0	0	0	0	0			k__Fungi
OTU930	0	0	1	0	0	0	0	0	0	0	0	0	0			k__Fungi
OTU989	0	0	0	0	0	0	0	0	0	0	0	0	1			k__Fungi;p__Ascomycota;c__Sordariomycetes;o__Hypocreales;f__Nectriaceae
OTU388	0	0	0	0	0	0	0	1	0	0	0	0	0			k__Fungi
OTU228	0	0	0	1	0	0	0	0	0	0	0	0	0			k__Fungi
OTU188	0	0	0	1	0	0	0	0	0	0	1	0	0			k__Fungi
OTU1859	0	0	0	0	0	0	0	0	0	0	0	0	1			k__Fungi;p__Ascomycota;c__Sordariomycetes;o__Hypocreales;f__Hypocreaceae;g__Trichoderma
OTU332	0	0	0	0	0	0	0	1	0	0	0	0	0			k__Fungi
OTU193	0	0	0	0	0	3	0	0	0	0	0	0	0			k__Fungi
OTU171	0	1	0	0	0	0	0	1	0	0	0	0	0			k__Fungi
OTU196	0	0	1	1	0	0	0	0	0	0	1	0	0			k__Fungi
OTU1613	0	0	0	0	1	2	0	0	0	0	0	0	0			k__Fungi;p__Ascomycota;c__Dothideomycetes;o__Capnodiales;f__Teratosphaeriaceae
OTU633	0	0	1	0	0	0	0	0	0	0	0	0	0			k__Fungi;p__Ascomycota
OTU208	0	1	0	0	0	0	0	0	0	0	0	0	1			k__Fungi
OTU182	0	0	0	1	0	0	0	0	0	0	0	0	0			k__Fungi
OTU386	0	0	0	1	0	0	0	0	0	0	0	0	0			k__Fungi
OTU1392	0	0	0	0	0	0	0	0	0	0	1	0	0			k__Fungi
OTU1908	0	0	0	0	0	9	0	0	0	0	0	0	0			k__Fungi
OTU1631	0	0	0	0	0	1	0	0	0	0	0	0	0			k__Fungi
OTU253	0	0	0	0	0	15	0	0	0	0	0	0	0			k__Fungi
OTU301	0	0	0	0	0	1	0	1	0	0	0	1	0			k__Fungi
OTU3169	0	0	0	0	2	0	0	0	0	0	0	0	0			k__Fungi;p__Basidiomycota;c__Agaricomycetes;o__Thelephorales;f__Thelephoraceae;g__Thelephora;s__Thelephora_corticioides
OTU2974	0	2	0	0	0	0	0	0	0	0	0	0	0			k__Fungi;p__Ascomycota;c__Sordariomycetes;o__Hypocreales;f__Ophiocordycipitaceae;g__Tolypocladium
OTU273	0	0	0	0	0	3	0	0	0	0	0	0	1			k__Fungi
OTU229	0	0	0	1	0	1	0	0	0	0	0	0	0			k__Fungi
OTU217	0	1	0	0	0	0	0	0	0	1	0	0	0			k__Fungi
OTU238	0	0	0	0	0	0	0	0	0	0	0	1	0			k__Fungi
OTU1588	0	0	0	3	0	0	0	0	0	0	0	0	0			k__Fungi;p__Ascomycota;c__Eurotiomycetes;o__Onygenales;f__Onygenaceae;g__Aphanoascus;s__Aphanoascus_cinnabarinus
OTU880	0	0	0	0	0	0	0	0	0	0	2	0	0			k__Fungi
OTU408	0	0	0	0	0	3	0	0	0	0	0	0	0			k__Fungi
OTU245	0	0	0	0	0	1	0	0	0	0	0	0	0			k__Fungi
OTU1729	0	0	0	0	0	0	0	0	0	0	0	0	1			k__Fungi
OTU210	0	0	0	1	0	0	0	0	0	0	0	0	0			k__Fungi
OTU266	0	0	0	0	0	1	0	0	0	0	0	0	0			k__Fungi
OTU1499	2	0	0	0	0	0	0	0	0	0	0	0	0			k__Fungi;p__Ascomycota
OTU1028	0	0	0	0	0	0	0	0	0	0	0	0	1			k__Fungi;p__Ascomycota;c__Dothideomycetes;o__Capnodiales
OTU3165	0	0	0	0	1	0	0	0	0	0	0	0	0			k__Fungi
OTU984	0	0	0	0	0	0	0	0	0	0	0	0	1			k__Fungi;p__Ascomycota;c__Dothideomycetes;o__Pleosporales
OTU1898	0	0	0	3	0	0	0	0	0	0	0	0	0			k__Fungi
OTU265	0	0	0	0	0	1	0	0	0	0	1	0	0			k__Fungi
OTU297	0	0	0	0	0	0	0	1	0	0	0	0	0			k__Fungi
OTU405	0	0	0	0	0	1	0	0	0	0	0	0	0			k__Fungi
OTU1475	0	0	0	0	0	0	0	0	0	1	0	0	0			k__Fungi
OTU260	0	0	0	0	0	0	0	0	0	0	0	0	1			k__Fungi
OTU1173	0	0	0	0	0	2	0	0	0	0	0	0	0			k__Fungi
OTU216	0	0	0	1	0	0	0	1	0	0	0	0	0			k__Fungi
OTU236	0	0	0	0	0	0	0	0	0	0	0	1	0			k__Fungi
OTU2668	0	0	0	0	0	0	0	0	0	0	1	0	0			k__Fungi;p__Ascomycota;c__Leotiomycetes;o__Helotiales;f__Helotiales_fam_Incertae_sedis;g__Acidomelania;s__Acidomelania_panicicola
OTU268	0	0	0	0	0	0	0	0	0	0	0	0	1			k__Fungi
OTU1982	0	0	0	0	0	0	1	0	0	0	0	0	0			k__Fungi;p__Ascomycota;c__Sordariomycetes;o__Sordariales;f__Sordariaceae;g__Diplogelasinospora
OTU213	0	0	0	1	0	2	0	0	0	0	1	0	0			k__Fungi
OTU2677	0	0	0	1	0	0	0	0	0	0	0	0	0			k__Fungi
OTU293	0	0	0	1	0	2	0	0	0	0	0	1	0			k__Fungi
OTU298	0	0	0	0	1	1	0	0	0	0	0	0	0			k__Fungi
OTU321	0	0	0	0	0	3	0	0	0	0	0	0	0			k__Fungi
OTU1636	0	0	0	0	0	10	0	0	0	0	0	0	0			k__Fungi;p__Basidiomycota;c__Agaricomycetes;o__Hymenochaetales;f__Hymenochaetaceae;g__Fomitiporella;s__unidentified
OTU347	0	0	0	1	0	0	0	0	0	0	0	0	0			k__Fungi
OTU2981	0	0	0	0	0	0	0	0	0	0	0	0	1			k__Fungi;p__Basidiomycota;c__Ustilaginomycetes;o__Ustilaginales;f__Cintractiaceae;g__Ustanciosporium;s__Ustanciosporium_gigantosporum
OTU3085	0	0	1	1	0	0	0	0	0	0	0	0	0			k__Fungi
OTU784	0	0	0	0	0	0	0	1	0	0	0	0	0			k__Fungi;p__Basidiomycota;c__Agaricomycetes
OTU272	0	0	0	3	0	3	0	0	0	0	0	0	0			k__Fungi
OTU903	0	0	0	2	0	0	0	0	0	0	0	0	0			k__Fungi
OTU345	0	0	1	1	0	0	1	0	0	0	0	0	0			k__Fungi
OTU1719	0	0	0	0	0	0	0	0	0	0	0	0	1			k__Fungi;p__Ascomycota;c__Leotiomycetes
OTU287	0	0	0	0	0	0	0	0	0	0	0	0	1			k__Fungi
OTU326	0	0	0	0	0	3	0	0	0	0	0	0	0			k__Fungi
OTU3154	0	0	0	5	0	0	0	0	0	0	0	0	0			k__Fungi
OTU1207	0	0	0	0	0	0	0	1	0	0	0	0	0			k__Fungi;p__Ascomycota;c__Sordariomycetes
OTU807	0	0	0	0	0	2	0	0	0	0	0	0	0			k__Fungi
OTU1666	0	0	0	0	0	0	0	0	0	0	0	0	1			k__Fungi;p__Basidiomycota;c__Malasseziomycetes;o__Malasseziales;f__Malasseziaceae;g__Malassezia;s__Malassezia_restricta
OTU1683	0	0	0	0	0	0	0	0	0	0	0	0	1			k__Fungi
OTU320	0	0	0	0	0	0	0	0	0	0	1	1	0			k__Fungi
OTU259	0	0	0	1	0	0	0	0	0	0	0	0	0			k__Fungi
OTU403	0	0	0	1	0	1	0	0	0	0	0	0	0			k__Fungi
OTU2051	0	0	0	0	0	0	1	0	0	0	1	0	0			k__Fungi
OTU529	0	0	0	0	0	0	0	0	0	0	0	0	1			k__Fungi
OTU1527	0	0	0	1	0	1	0	0	0	0	0	0	0			k__Fungi
OTU294	0	0	0	4	1	1	0	0	0	0	0	0	0			k__Fungi
OTU1885	0	0	0	0	0	0	0	0	0	0	0	0	2			k__Fungi;p__Ascomycota
OTU276	0	0	0	1	0	0	0	0	0	0	0	0	0			k__Fungi
OTU1675	0	0	0	1	0	0	0	0	0	0	0	0	0			k__Fungi;p__Basidiomycota;c__Tremellomycetes;o__Filobasidiales;f__Piskurozymaceae;g__Solicoccozyma;s__Solicoccozyma_keelungensis
OTU324	0	0	0	0	0	0	0	0	0	0	0	0	1			k__Fungi
OTU376	0	0	0	1	0	1	0	0	0	0	0	0	0			k__Fungi
OTU325	0	0	0	0	0	1	0	0	0	0	0	0	0			k__Fungi
OTU782	0	0	0	0	0	1	0	0	0	0	0	0	0			k__Fungi
OTU2507	0	0	0	0	0	0	0	0	0	0	0	0	1			k__Fungi
OTU747	0	0	0	2	0	0	0	0	0	1	0	0	0			k__Fungi
OTU2820	0	0	0	1	0	0	0	0	0	0	0	0	0			k__Fungi
OTU382	0	0	0	2	0	0	0	0	0	0	0	0	1			k__Fungi
OTU269	0	0	0	0	0	0	0	0	0	0	1	1	0			k__Fungi
OTU1125	0	1	0	2	0	0	0	0	0	0	0	0	0			k__Fungi
OTU3137	0	0	0	3	0	0	0	0	0	0	0	0	0			k__Fungi;p__unidentified;c__unidentified;o__unidentified;f__unidentified;g__unidentified;s__unidentified
OTU2411	0	0	0	0	0	1	0	0	1	0	0	0	0			k__Fungi
OTU1903	0	0	0	1	0	0	0	0	1	0	0	0	0			k__Fungi
OTU384	0	0	0	0	0	1	0	0	0	1	0	0	0			k__Fungi
OTU1813	0	0	0	0	0	0	0	0	0	0	0	0	1			k__Fungi;p__Chytridiomycota;c__Spizellomycetes;o__Spizellomycetales
OTU525	0	0	0	0	0	0	0	0	0	0	2	0	0			k__Fungi
OTU1878	0	0	0	1	0	0	0	0	0	0	0	0	0			k__Fungi
OTU2625	0	0	0	0	0	0	0	0	0	0	1	0	0			k__Fungi
OTU411	0	0	0	0	0	3	1	0	0	1	0	0	0			k__Fungi
OTU541	0	0	0	0	0	1	0	0	0	0	0	0	1			k__Fungi
OTU1150	0	0	0	0	0	0	1	0	0	0	0	0	0			k__Fungi
OTU398	0	0	0	1	0	0	0	0	0	0	0	0	0			k__Fungi
OTU3249	0	0	0	1	0	7	0	0	0	0	0	0	0			k__Fungi
OTU358	0	0	0	1	0	0	0	0	0	0	1	0	0			k__Fungi
OTU2695	0	0	0	0	0	1	0	0	0	0	0	0	0			k__Fungi
OTU870	0	0	0	1	0	0	0	0	0	0	0	0	0			k__Fungi
OTU288	0	0	0	0	0	1	0	0	0	1	0	0	0			k__Fungi
OTU1523	1	0	0	0	0	0	0	0	0	0	0	0	0			k__Fungi;p__Ascomycota
OTU2048	0	0	0	2	0	0	0	0	0	0	0	0	0			k__Fungi
OTU286	0	0	0	2	0	0	0	0	0	0	0	0	0			k__Fungi
OTU3193	0	0	0	0	0	2	0	0	0	0	0	0	0			k__Fungi;p__Ascomycota;c__Sordariomycetes
OTU1563	0	0	0	0	0	3	0	0	0	0	0	0	0			k__Fungi
OTU346	0	0	0	1	0	0	0	0	0	0	0	0	0			k__Fungi
OTU2566	0	0	0	0	0	0	0	0	0	1	0	0	0			k__Fungi
OTU521	0	0	0	0	0	0	0	0	0	0	0	0	1			k__Fungi
OTU609	0	0	0	2	0	2	0	0	0	0	0	0	0			k__Fungi
OTU513	0	0	0	2	0	2	0	0	0	0	0	0	0			k__Fungi
OTU432	0	0	0	1	0	0	0	0	0	0	0	0	0			k__Fungi
OTU904	0	0	1	0	0	0	0	0	0	0	0	0	0			k__Fungi;p__Mucoromycota;c__Umbelopsidomycetes;o__GS23;f__unidentified;g__unidentified;s__unidentified
OTU2134	0	0	0	0	0	0	0	1	0	0	0	0	0			k__Fungi;p__Ascomycota;c__Sordariomycetes
OTU490	0	0	0	0	0	0	0	1	0	0	0	0	0			k__Fungi
OTU255	0	0	0	0	0	1	0	0	0	0	0	0	0			k__Fungi
OTU412	0	0	0	0	0	1	0	0	0	0	0	0	0			k__Fungi
OTU254	0	0	0	0	0	1	0	0	0	0	0	0	0			k__Fungi
OTU476	0	0	0	1	0	0	0	0	0	0	0	0	0			k__Fungi
OTU1988	0	0	0	0	0	1	0	0	0	0	0	0	0			k__Fungi
OTU289	0	0	0	1	0	0	0	0	0	0	0	0	0			k__Fungi
OTU557	0	1	0	0	0	0	0	1	0	0	0	0	0			k__Fungi
OTU2845	0	0	0	0	0	0	0	0	0	0	0	1	0			k__Fungi
OTU1943	0	0	0	1	0	1	0	0	0	0	0	0	0			k__Fungi
OTU362	1	0	0	1	1	2	0	0	0	0	0	0	0			k__Fungi
OTU985	0	0	0	0	0	2	0	0	0	0	0	0	0			k__Fungi
OTU377	0	0	0	0	0	1	0	0	0	0	0	0	0			k__Fungi
OTU428	0	0	0	2	0	0	0	0	0	0	0	0	0			k__Fungi
OTU404	0	0	1	1	0	0	1	0	0	0	0	0	0			k__Fungi
OTU2293	0	0	0	2	0	0	0	0	0	0	0	0	0			k__Fungi
OTU2436	0	0	0	0	0	2	0	0	0	0	0	0	0			k__Fungi
OTU2075	0	0	0	1	0	0	0	0	0	0	0	0	0			k__Fungi
OTU1003	0	0	0	0	0	0	0	0	0	0	0	0	1			k__Fungi
OTU1725	0	0	0	1	0	0	0	0	0	0	0	0	1			k__Fungi;p__unidentified;c__unidentified;o__unidentified;f__unidentified;g__unidentified;s__unidentified
OTU2679	1	0	0	0	0	0	0	0	0	0	0	0	0			k__Fungi
OTU1484	0	0	0	0	0	1	0	0	0	0	0	0	0			k__Fungi
OTU472	0	0	0	1	1	0	0	0	0	0	0	0	0			k__Fungi
OTU531	0	0	0	2	0	0	0	0	0	0	0	0	0			k__Fungi
OTU758	0	0	0	0	0	2	1	0	0	0	0	0	0			k__Fungi
OTU3167	0	0	0	0	2	0	0	0	0	0	0	0	0			k__Fungi;p__Mucoromycota;c__Endogonomycetes;o__GS22;f__unidentified;g__unidentified;s__unidentified
OTU2553	0	0	0	0	0	0	0	0	0	1	0	0	0			k__Fungi
OTU402	0	1	0	0	0	0	0	0	0	0	0	0	0			k__Fungi
OTU296	0	0	0	0	0	1	0	0	0	1	0	0	0			k__Fungi
OTU339	0	0	1	0	0	0	1	0	0	0	0	0	0			k__Fungi
OTU743	0	0	0	0	0	0	1	0	0	0	0	0	0			k__Fungi
OTU480	0	0	0	0	0	1	0	0	0	0	0	0	0			k__Fungi
OTU334	0	0	0	0	0	2	0	0	0	1	0	0	0			k__Fungi
OTU1916	0	0	0	0	0	1	0	0	0	0	0	0	0			k__Fungi
OTU1870	0	0	0	0	0	1	0	0	0	0	0	0	0			k__Fungi
OTU568	0	0	0	0	0	1	0	0	0	0	0	0	0			k__Fungi
OTU1520	0	0	0	0	0	2	0	0	0	0	0	0	0			k__Fungi;p__Ascomycota
OTU734	0	0	0	1	0	0	0	0	0	0	0	0	0			k__Fungi
OTU1506	1	0	0	0	0	0	0	0	0	0	0	0	0			k__Fungi
OTU485	0	0	1	0	0	0	0	0	0	0	0	1	0			k__Fungi
OTU503	0	0	0	0	0	0	0	0	0	0	0	0	1			k__Fungi
OTU1576	0	0	1	0	0	0	0	0	0	0	0	0	0			k__Fungi;p__Ascomycota
OTU696	0	0	0	0	0	0	0	0	0	1	0	0	0			k__Fungi
OTU2616	0	0	0	1	0	0	0	0	0	0	1	0	0			k__Fungi
OTU1677	0	0	0	0	0	1	0	0	0	0	0	0	1			k__Fungi
OTU1676	0	0	0	1	0	0	0	0	0	0	0	0	1			k__Fungi
OTU1663	0	0	0	2	0	0	0	0	0	0	0	0	1			k__Fungi
OTU856	0	0	0	0	0	0	0	1	0	0	0	0	0			k__Fungi
OTU1643	0	0	0	0	0	0	0	0	0	0	0	0	1			k__Fungi;p__Ascomycota;c__Eurotiomycetes;o__Eurotiales;f__Aspergillaceae;g__Monascus;s__Monascus_eremophilus
OTU3131	0	0	0	2	0	1	0	0	0	0	0	0	0			k__Fungi
OTU573	0	0	0	0	0	1	0	0	0	0	0	0	0			k__Fungi
OTU545	0	0	0	1	0	0	0	0	0	0	0	0	0			k__Fungi
OTU1286	0	0	0	0	0	1	0	0	0	0	0	0	0			k__Fungi
OTU1798	0	0	0	0	0	0	0	0	0	0	0	0	1			k__Fungi;p__Ascomycota;c__Eurotiomycetes;o__Eurotiales;f__Aspergillaceae;g__Penicillium;s__Penicillium_sumatraense
OTU333	1	0	0	0	0	1	0	0	0	0	0	0	0			k__Fungi
OTU2344	0	0	0	1	0	0	0	0	0	0	0	0	0			k__Fungi
OTU1892	0	0	0	0	0	0	0	1	0	0	0	0	0			k__Fungi
OTU705	1	0	0	2	0	0	0	0	0	0	0	0	1			k__Fungi
OTU2321	0	0	0	0	1	0	0	0	0	0	0	0	0			k__Fungi
OTU3259	0	0	0	0	0	3	1	0	0	0	0	0	0			k__Fungi
OTU1946	0	0	0	1	0	0	0	0	0	0	0	0	0			k__Fungi
OTU2573	0	1	0	1	0	0	0	0	0	1	0	0	0			k__Fungi
OTU2243	0	0	0	1	0	0	0	0	0	0	0	0	0			k__Fungi
OTU922	0	0	0	0	0	0	0	1	0	0	0	0	0			k__Fungi
OTU429	0	0	0	0	0	2	0	0	1	0	0	0	0			k__Fungi
OTU477	0	0	0	1	0	0	0	0	0	0	0	0	0			k__Fungi
OTU430	0	0	0	1	0	0	0	0	0	0	0	0	0			k__Fungi
OTU436	0	0	0	0	0	1	0	0	0	0	0	0	0			k__Fungi
OTU2084	0	0	0	1	0	0	0	0	0	0	0	0	0			k__Fungi
OTU381	0	0	0	1	0	0	0	0	0	0	0	0	0			k__Fungi
OTU1307	0	1	0	1	0	0	1	0	0	0	0	0	0			k__Fungi
OTU1104	0	0	0	1	0	0	0	0	0	0	0	0	0			k__Fungi
OTU344	0	0	0	0	0	2	0	0	0	0	0	0	0			k__Fungi
OTU692	0	0	0	3	0	0	0	0	0	0	0	0	0			k__Fungi
OTU860	0	0	0	1	0	0	0	0	0	0	0	0	0			k__Fungi
OTU3130	0	0	0	2	0	0	0	0	0	0	0	0	0			k__Fungi
OTU511	0	0	0	1	0	0	0	0	0	0	0	0	0			k__Fungi
OTU520	0	0	0	0	0	1	0	0	0	0	0	0	0			k__Fungi
OTU510	0	1	0	0	0	0	0	0	0	0	0	0	0			k__Fungi
OTU392	0	0	0	0	0	3	0	0	0	0	0	0	0			k__Fungi
OTU1505	0	1	0	0	0	0	0	0	0	0	0	0	0			k__Fungi
OTU855	0	0	0	0	0	1	0	0	0	0	0	0	0			k__Fungi
OTU2310	0	0	0	1	0	0	0	0	0	0	0	0	0			k__Fungi
OTU1472	0	0	0	1	0	0	0	0	0	0	0	0	0			k__Fungi
OTU1183	0	0	0	1	0	4	0	0	0	0	0	0	0			k__Fungi
OTU1383	0	0	0	0	0	0	0	0	0	1	0	0	0			k__Fungi
OTU733	0	0	0	1	0	2	0	0	0	0	0	0	0			k__Fungi
OTU738	0	0	0	0	0	2	0	0	0	0	0	0	0			k__Fungi
OTU425	0	0	0	1	0	0	0	0	0	0	0	0	0			k__Fungi
OTU1544	0	1	0	1	0	0	0	0	0	0	0	0	0			k__Fungi
OTU2774	0	0	0	0	0	0	0	0	0	0	0	1	0			k__Fungi
OTU1224	0	0	0	0	0	1	0	0	0	0	0	0	0			k__Fungi
OTU407	1	0	0	0	0	0	0	0	0	0	0	0	0			k__Fungi
OTU413	0	0	0	1	0	1	0	0	0	0	0	0	0			k__Fungi
OTU516	0	0	0	2	0	0	0	0	0	0	0	0	0			k__Fungi
OTU1519	0	0	0	1	0	0	0	0	0	0	0	0	0			k__Fungi
OTU522	0	0	0	1	0	0	0	0	0	0	0	0	0			k__Fungi
OTU584	0	0	0	1	0	1	0	0	0	0	0	0	0			k__Fungi
OTU577	0	0	1	1	0	0	0	0	0	0	0	0	0			k__Fungi
OTU771	0	0	0	0	0	2	0	0	0	0	0	0	0			k__Fungi
OTU1138	0	0	0	1	0	0	0	0	0	0	0	0	0			k__Fungi
OTU2198	0	0	0	0	0	1	0	0	0	0	0	0	0			k__Fungi
OTU2948	0	0	0	0	0	1	0	0	0	0	0	0	0			k__Fungi
OTU656	0	0	0	0	0	0	0	0	0	0	0	1	1			k__Fungi
OTU3203	0	0	0	0	0	1	0	0	0	0	0	0	0			k__Fungi
OTU622	0	0	0	0	0	1	0	0	0	0	0	0	0			k__Fungi
OTU752	0	0	0	1	0	0	0	0	0	0	0	0	0			k__Fungi
OTU561	0	0	0	0	0	1	0	0	0	0	0	0	0			k__Fungi
OTU709	0	0	0	0	0	0	0	0	0	0	0	0	1			k__Fungi;p__Ascomycota;c__Dothideomycetes;o__Pleosporales
OTU869	0	0	0	1	0	0	0	0	0	0	0	0	0			k__Fungi
OTU842	0	0	0	0	0	0	0	0	0	1	0	0	0			k__Fungi
OTU902	0	0	0	2	0	0	0	0	0	0	0	0	0			k__Fungi
OTU587	0	0	0	0	0	0	0	0	0	1	0	0	0			k__Fungi
OTU1036	0	0	0	1	0	0	0	0	0	0	0	0	0			k__Fungi
OTU552	0	0	0	1	0	0	0	0	0	0	0	0	0			k__Fungi
OTU885	0	1	0	0	0	0	0	0	0	0	0	0	0			k__Fungi
OTU569	0	0	0	2	0	0	0	0	0	0	0	0	0			k__Fungi
OTU394	0	0	0	0	0	0	0	0	0	0	1	0	0			k__Fungi
OTU555	0	0	1	0	0	0	0	0	0	0	0	0	0			k__Fungi
OTU575	0	0	0	0	0	2	0	0	1	0	0	0	0			k__Fungi
OTU718	0	0	0	0	0	0	0	0	0	0	0	0	1			k__Fungi
OTU835	0	0	0	1	0	0	0	0	0	0	0	0	0			k__Fungi
OTU523	0	0	0	0	0	1	0	0	0	0	0	0	0			k__Fungi
OTU708	0	0	0	1	0	0	0	0	0	0	0	0	0			k__Fungi
OTU689	0	0	0	0	0	1	0	0	0	0	0	0	0			k__Fungi
OTU583	0	0	0	1	0	0	0	0	0	0	0	0	0			k__Fungi
OTU515	0	0	0	0	0	1	0	0	0	0	0	0	0			k__Fungi
OTU1142	0	0	0	2	0	0	0	0	0	0	0	0	0			k__Fungi
OTU1303	0	0	0	2	0	1	0	0	0	0	0	0	0			k__Fungi
OTU1312	0	0	0	0	0	0	1	0	0	0	0	0	0			k__Fungi
OTU3145	0	0	0	5	0	0	0	0	0	0	0	0	0			k__Fungi
OTU594	0	0	0	0	0	2	0	0	0	0	0	0	0			k__Fungi
OTU808	0	0	0	0	0	0	0	1	0	1	0	0	0			k__Fungi
OTU596	0	0	0	0	0	1	0	0	0	0	0	0	0			k__Fungi
OTU1292	0	0	0	0	0	1	0	0	0	0	0	0	0			k__Fungi
OTU2207	0	0	0	1	0	0	0	0	0	0	0	0	0			k__Fungi
OTU2584	0	0	0	0	0	0	0	0	0	1	0	0	0			k__Fungi
OTU565	0	0	0	0	0	1	0	0	0	0	0	0	0			k__Fungi
OTU2469	0	0	0	0	0	0	0	0	1	0	0	0	0			k__Fungi
OTU548	0	0	0	1	0	2	0	0	0	0	0	0	0			k__Fungi
OTU822	0	0	0	0	0	1	0	0	0	0	0	0	0			k__Fungi
OTU533	0	0	0	0	0	1	0	0	0	0	0	0	0			k__Fungi
OTU1274	0	0	0	1	0	0	0	0	0	0	0	0	0			k__Fungi
OTU414	0	0	0	0	0	0	0	1	0	0	0	0	0			k__Fungi
OTU1147	0	0	0	0	0	2	0	0	0	0	0	0	0			k__Fungi
OTU2046	0	0	0	1	0	0	0	0	0	0	0	0	0			k__Fungi
OTU1177	0	0	0	1	0	0	0	0	0	0	0	0	0			k__Fungi
OTU1552	0	0	0	0	0	1	0	0	0	0	0	0	0			k__Fungi
OTU1029	1	0	0	0	0	0	0	0	0	0	0	0	0			k__Fungi;p__Ascomycota;c__Eurotiomycetes;o__Onygenales;f__Onygenaceae
OTU2799	0	0	0	0	0	1	0	0	0	0	0	0	0			k__Fungi
OTU578	0	0	0	0	0	0	0	0	0	0	1	0	0			k__Fungi
OTU1426	0	0	0	1	0	0	0	0	0	0	0	0	0			k__Fungi
OTU506	0	0	0	1	0	0	0	0	0	0	0	0	0			k__Fungi
OTU757	0	0	0	0	0	1	0	0	0	0	0	0	0			k__Fungi
OTU1322	0	0	0	0	0	1	0	0	0	0	0	0	0			k__Fungi
OTU731	1	0	0	0	0	0	0	0	0	0	0	0	0			k__Fungi
OTU3125	0	0	0	1	0	0	0	0	0	0	0	0	0			k__Fungi
OTU2733	0	0	0	3	0	0	0	0	0	0	0	0	0			k__Fungi
OTU765	0	0	0	0	0	1	1	0	0	0	0	0	0			k__Fungi
OTU540	0	0	0	0	0	1	0	0	0	0	0	0	0			k__Fungi
OTU1129	0	0	0	0	0	0	1	0	0	0	0	0	0			k__Fungi
OTU2409	0	0	0	0	0	1	0	0	0	0	0	0	0			k__Fungi
OTU2119	0	0	0	1	0	0	0	0	0	0	0	0	0			k__Fungi
OTU1634	0	0	0	0	0	4	0	0	0	0	0	0	0			k__Fungi
OTU2947	0	0	0	1	0	0	0	0	0	0	0	0	0			k__Fungi
OTU1079	0	0	0	1	0	0	0	0	0	0	0	0	1			k__Fungi
OTU1428	0	0	0	1	0	0	0	0	0	0	0	0	0			k__Fungi
OTU483	0	0	0	0	0	0	0	0	0	0	1	0	0			k__Fungi
OTU562	0	0	0	0	0	0	0	0	0	0	1	0	0			k__Fungi
OTU740	0	0	0	0	0	0	1	0	0	0	0	0	0			k__Fungi
OTU3146	0	0	0	2	0	2	0	0	0	0	0	0	0			k__Fungi
OTU1400	0	0	0	0	0	1	0	0	0	0	0	0	0			k__Fungi
OTU3012	0	0	0	1	0	0	0	0	0	0	0	0	0			k__Fungi
OTU1282	0	0	0	1	0	0	0	0	0	0	0	0	0			k__Fungi
OTU1965	0	0	0	1	0	0	0	0	0	0	0	0	0			k__Fungi
OTU1348	0	0	0	1	0	0	0	0	0	0	0	0	0			k__Fungi
OTU2587	0	0	0	0	0	0	0	0	0	1	0	0	0			k__Fungi
OTU2465	0	0	0	0	0	1	0	0	0	1	0	0	0			k__Fungi
OTU1829	0	0	0	0	0	2	0	0	0	0	0	0	0			k__Fungi
OTU563	0	0	0	0	0	1	0	0	0	0	0	0	0			k__Fungi
OTU1235	0	0	0	0	0	1	0	0	0	0	0	0	0			k__Fungi
OTU701	0	0	0	0	0	1	0	0	0	0	0	0	0			k__Fungi
OTU820	0	0	0	0	0	1	0	0	0	0	0	0	0			k__Fungi
OTU2525	0	0	0	0	0	0	0	0	0	1	0	0	0			k__Fungi
OTU802	0	0	0	0	0	0	0	0	0	1	0	0	0			k__Fungi
OTU544	1	0	0	0	0	1	0	0	0	0	0	0	0			k__Fungi
OTU3243	0	0	0	0	0	3	0	0	0	0	0	0	0			k__Fungi
OTU1114	0	0	0	0	0	1	0	0	0	0	0	0	0			k__Fungi
OTU2311	0	0	0	2	0	0	0	0	0	0	0	0	0			k__Fungi
OTU479	0	0	0	1	0	0	0	0	0	0	0	0	0			k__Fungi
OTU888	0	0	0	2	0	0	0	0	0	0	0	0	0			k__Fungi
OTU907	0	0	1	0	0	1	0	0	0	0	0	0	0			k__Fungi
OTU1290	0	0	0	1	0	0	0	0	0	0	0	0	0			k__Fungi
OTU581	0	0	0	0	0	1	0	0	0	0	0	0	0			k__Fungi
OTU852	0	0	0	0	0	1	0	0	0	0	0	0	0			k__Fungi
OTU1004	0	0	0	0	0	0	0	1	0	0	0	0	0			k__Fungi
OTU803	0	0	0	0	0	0	0	1	0	0	0	0	0			k__Fungi
OTU1205	0	0	0	0	0	1	0	0	0	0	0	0	0			k__Fungi
OTU528	0	0	0	0	0	0	0	0	0	0	0	1	0			k__Fungi
OTU846	0	0	0	0	0	1	0	0	0	0	0	0	0			k__Fungi
OTU1635	0	0	0	0	0	4	0	0	0	0	0	0	0			k__Fungi
OTU1678	0	0	0	1	0	0	0	0	0	0	0	0	0			k__Fungi
OTU821	0	0	0	0	0	0	0	0	1	0	0	0	0			k__Fungi
OTU1117	0	0	0	3	0	0	1	0	0	0	0	0	0			k__Fungi
OTU906	0	0	0	1	0	0	0	0	0	0	0	0	0			k__Fungi
OTU2998	0	0	0	2	0	1	0	0	0	0	0	0	0			k__Fungi
OTU1027	0	0	0	0	0	0	0	0	0	0	0	0	1			k__Fungi
OTU1136	0	0	0	1	0	0	0	0	0	0	0	0	0			k__Fungi
OTU1436	0	0	0	1	0	0	0	0	0	0	0	0	0			k__Fungi
OTU554	0	0	0	1	0	0	0	0	0	0	0	0	0			k__Fungi
OTU3022	0	0	0	1	0	0	0	0	0	0	0	0	0			k__Fungi
OTU2623	0	0	0	0	0	0	0	0	0	0	1	0	0			k__Fungi
OTU1997	0	0	0	0	0	1	0	0	0	0	0	0	0			k__Fungi
OTU687	0	0	0	0	0	1	0	0	0	0	0	0	0			k__Fungi
OTU711	0	0	0	0	0	0	0	0	0	1	0	0	0			k__Fungi
OTU1904	0	0	0	0	0	0	1	0	0	0	0	0	0			k__Fungi
OTU736	0	0	0	0	0	1	0	0	0	0	0	0	0			k__Fungi
OTU794	0	0	0	0	0	1	0	0	0	0	0	0	0			k__Fungi
OTU1586	0	0	0	1	0	0	0	0	0	0	0	0	0			k__Fungi
OTU486	0	0	0	0	0	0	0	1	0	0	0	0	0			k__Fungi
OTU853	0	0	0	1	0	0	0	0	0	1	0	0	0			k__Fungi
OTU2988	0	0	0	0	0	1	0	0	0	0	0	0	0			k__Fungi
OTU2359	0	0	0	1	0	0	0	0	1	0	0	0	0			k__Fungi
OTU1975	0	0	0	1	0	0	0	0	0	0	0	0	0			k__Fungi
OTU3126	0	0	0	0	0	1	0	0	0	0	0	0	0			k__Fungi
OTU1176	0	0	0	0	0	1	0	0	0	0	0	0	0			k__Fungi
OTU2975	0	0	0	1	0	0	0	0	0	0	0	0	0			k__Fungi
OTU1531	0	0	0	2	0	0	1	0	0	0	0	0	0			k__Fungi
OTU2277	0	0	0	0	0	1	0	0	0	0	0	0	0			k__Fungi
OTU1483	0	0	0	1	0	2	0	0	0	0	0	0	0			k__Fungi
OTU1194	0	0	0	0	0	0	0	1	0	0	0	0	0			k__Fungi
OTU1098	0	0	0	1	0	0	0	0	0	0	0	0	0			k__Fungi
OTU2040	0	0	0	1	0	0	0	0	0	0	0	0	0			k__Fungi
OTU1852	0	0	0	0	0	0	0	0	0	0	0	0	2			k__Fungi;p__Ascomycota
OTU735	0	0	0	1	0	0	0	0	0	0	0	0	0			k__Fungi
OTU2918	0	0	1	0	0	1	0	0	0	0	0	0	0			k__Fungi
OTU680	0	0	0	0	0	1	0	0	0	0	0	0	0			k__Fungi
OTU597	0	0	0	1	0	0	0	0	0	0	0	0	0			k__Fungi
OTU550	0	0	0	0	0	0	0	1	0	0	0	0	0			k__Fungi
OTU1423	0	0	0	0	0	2	0	1	0	0	0	0	0			k__Fungi
OTU2953	0	0	0	0	0	2	0	0	0	0	0	0	0			k__Fungi
OTU766	0	0	0	1	0	1	0	0	0	0	0	0	0			k__Fungi
OTU781	0	0	0	0	0	0	0	0	0	1	0	0	0			k__Fungi
OTU715	0	0	0	0	0	1	0	0	0	0	0	0	0			k__Fungi
OTU1589	0	0	0	0	0	1	0	0	0	0	0	0	0			k__Fungi
OTU838	0	0	0	0	0	0	1	0	0	1	1	0	0			k__Fungi
OTU2598	0	0	0	0	0	1	0	0	0	0	0	0	0			k__Fungi
OTU2106	0	0	0	1	0	0	0	0	0	0	0	0	0			k__Fungi
OTU591	0	0	0	0	0	0	0	0	0	0	1	0	0			k__Fungi
OTU759	0	0	0	0	0	1	0	0	0	0	0	0	0			k__Fungi
OTU877	0	0	0	0	0	1	0	0	0	0	0	0	0			k__Fungi
OTU791	0	0	0	2	0	0	0	0	0	0	0	0	0			k__Fungi
OTU719	0	0	0	1	0	0	0	0	0	0	1	0	0			k__Fungi
OTU2980	0	0	0	0	0	1	0	0	0	0	0	0	0			k__Fungi
OTU2882	0	0	0	0	0	3	0	0	0	0	0	0	0			k__Fungi
OTU693	0	0	0	0	0	1	0	0	0	0	0	0	0			k__Fungi
OTU682	0	0	0	0	0	0	0	0	0	0	0	0	1			k__Fungi
OTU559	0	0	0	0	0	0	0	1	0	0	0	0	0			k__Fungi
OTU986	0	0	0	0	0	0	0	0	0	0	0	0	2			k__Fungi;p__Ascomycota;c__Sordariomycetes;o__Hypocreales;f__Nectriaceae
OTU1280	0	0	0	0	0	1	0	0	0	0	0	0	0			k__Fungi
OTU2043	0	0	0	0	0	0	1	0	0	0	0	0	0			k__Fungi
OTU1404	0	0	0	0	0	0	0	1	0	0	0	0	0			k__Fungi
OTU3150	0	0	0	3	0	0	0	0	0	0	0	0	0			k__Fungi;p__unidentified;c__unidentified;o__unidentified;f__unidentified;g__unidentified;s__unidentified
OTU1861	0	0	0	1	0	0	0	0	0	0	0	0	0			k__Fungi
OTU1559	0	0	0	0	0	1	0	0	0	0	0	0	0			k__Fungi
OTU881	0	0	0	0	0	0	0	0	0	0	1	0	0			k__Fungi
OTU1406	0	0	0	0	0	1	0	0	0	0	0	0	0			k__Fungi
OTU1913	0	0	0	1	0	1	0	0	0	0	0	0	0			k__Fungi
OTU3132	0	0	0	3	0	1	0	0	0	0	0	0	0			k__Fungi
OTU1393	0	0	0	0	0	1	0	0	0	0	0	0	0			k__Fungi
OTU1612	0	0	0	0	0	1	0	0	0	0	0	0	0			k__Fungi
OTU1637	0	0	0	0	0	3	0	0	0	0	0	0	0			k__Fungi
OTU1058	0	0	0	1	0	0	0	0	0	0	0	0	0			k__Fungi
OTU661	0	0	0	1	0	0	0	0	0	0	0	0	0			k__Fungi
OTU1928	0	0	0	1	0	0	0	0	0	0	0	0	0			k__Fungi
OTU1494	0	0	0	1	0	0	0	0	0	0	0	0	0			k__Fungi
OTU1385	0	0	0	2	0	0	0	0	0	0	0	0	0			k__Fungi
OTU1093	0	0	0	0	0	1	0	0	0	0	0	0	0			k__Fungi
OTU1486	0	0	0	1	0	2	0	0	0	0	0	0	0			k__Fungi
OTU2387	0	0	0	1	0	0	0	0	1	0	0	0	0			k__Fungi
OTU678	0	0	0	0	0	0	0	1	0	0	0	0	0			k__Fungi
OTU1119	0	0	0	0	0	1	0	0	0	0	0	0	0			k__Fungi
OTU1679	0	0	0	0	0	0	0	1	0	0	0	0	0			k__Fungi
OTU1653	0	0	0	0	0	1	0	0	0	0	0	0	0			k__Fungi
OTU1323	0	0	0	0	0	0	0	0	1	0	0	0	0			k__Fungi
OTU1005	0	0	0	1	0	0	0	0	0	0	0	0	1			k__Fungi
OTU2324	0	0	0	0	0	0	0	0	0	0	0	0	1			k__Fungi
OTU2428	0	0	0	1	0	0	0	0	0	0	0	0	0			k__Fungi
OTU2178	0	0	0	0	0	1	0	0	0	0	0	0	0			k__Fungi
OTU1269	0	0	0	0	0	0	0	1	0	1	0	0	0			k__Fungi
OTU2424	0	0	0	0	0	1	0	0	0	0	0	0	0			k__Fungi
OTU783	1	0	0	0	0	0	0	0	0	0	0	0	0			k__Fungi
OTU812	0	0	0	0	0	0	0	0	1	0	0	0	0			k__Fungi
OTU744	0	0	0	0	1	0	0	0	0	0	0	0	0			k__Fungi
OTU1043	0	0	0	1	0	0	0	0	0	0	0	0	0			k__Fungi
OTU1349	0	0	0	0	0	0	0	0	0	1	0	0	0			k__Fungi
OTU1222	0	0	0	0	0	1	0	0	0	0	0	0	0			k__Fungi
OTU1405	0	0	0	0	0	1	0	0	0	0	0	0	0			k__Fungi
OTU863	0	0	0	1	0	1	0	0	0	0	0	0	0			k__Fungi
OTU2482	0	0	0	0	0	0	0	0	0	1	0	0	0			k__Fungi
OTU1255	0	0	0	0	0	0	0	0	0	1	0	0	0			k__Fungi
OTU1476	0	0	0	1	0	0	0	0	0	0	0	0	0			k__Fungi
OTU2536	0	0	0	0	0	0	0	0	0	1	0	0	0			k__Fungi
OTU1297	1	0	0	0	0	0	0	0	0	0	0	0	0			k__Fungi
OTU1184	0	0	0	1	0	0	0	0	0	0	0	0	0			k__Fungi
OTU1411	0	0	0	0	0	0	0	0	0	0	2	0	0			k__Fungi;p__Basidiomycota;c__Agaricomycetes;o__Russulales;f__Lachnocladiaceae;g__Dichostereum
OTU830	0	0	0	0	0	0	0	0	1	0	0	0	0			k__Fungi
OTU1977	0	0	0	1	0	0	0	0	0	0	0	0	0			k__Fungi
OTU2608	0	0	0	0	0	0	0	0	0	1	0	0	0			k__Fungi
OTU1596	0	0	0	2	0	2	0	0	0	0	0	0	0			k__Fungi
OTU770	0	0	0	1	0	0	0	0	0	0	0	0	0			k__Fungi
OTU710	0	0	0	0	0	1	0	0	0	0	0	0	0			k__Fungi
OTU831	0	0	0	0	0	0	0	0	1	0	0	0	0			k__Fungi
OTU2406	0	0	0	2	0	0	0	0	0	0	0	0	0			k__Fungi
OTU1469	0	0	0	1	0	0	0	0	0	0	0	0	0			k__Fungi
OTU1187	0	0	0	1	0	1	0	0	0	0	0	0	0			k__Fungi
OTU1511	1	0	0	0	0	0	0	0	0	0	0	0	0			k__Fungi;p__Ascomycota;c__Sordariomycetes;o__Hypocreales
OTU1344	0	0	0	1	0	0	0	0	0	0	0	0	0			k__Fungi
OTU2418	0	0	0	0	0	2	0	0	0	0	0	0	0			k__Fungi
OTU858	0	0	0	1	0	1	0	0	0	0	0	0	0			k__Fungi
OTU1597	0	0	0	4	0	1	0	0	0	0	0	0	0			k__Fungi
OTU1105	0	0	0	0	0	0	0	0	0	0	0	0	1			k__Fungi;p__Basidiomycota;c__Agaricomycetes
OTU1096	0	0	0	0	0	0	0	0	0	0	0	0	1			k__Fungi
OTU1780	0	0	0	0	0	0	0	0	0	0	0	0	1			k__Fungi
OTU1351	0	0	0	0	0	0	0	0	0	0	0	1	0			k__Fungi
OTU688	0	0	0	0	0	1	0	0	0	0	0	0	0			k__Fungi
OTU1799	0	0	0	0	0	1	0	0	0	0	0	0	0			k__Fungi
OTU2133	0	0	0	0	0	0	0	1	0	0	0	0	0			k__Fungi
OTU2330	0	0	0	0	0	0	0	0	1	0	0	0	0			k__Fungi
OTU2737	0	0	0	0	0	1	0	0	0	0	0	0	0			k__Fungi
OTU3026	0	0	0	0	0	2	0	0	0	0	0	0	0			k__Fungi
OTU2855	0	0	0	0	0	1	0	0	0	0	0	0	0			k__Fungi
OTU3080	0	0	0	1	0	0	0	0	0	0	0	0	0			k__Fungi
OTU1435	0	0	0	0	0	1	0	0	0	0	0	0	0			k__Fungi
OTU1388	0	0	0	1	0	0	0	0	0	0	0	0	0			k__Fungi
OTU702	0	0	0	1	0	0	0	0	0	0	0	0	0			k__Fungi
OTU1893	0	0	0	0	0	0	0	0	0	0	0	0	1			k__Fungi
OTU2876	0	0	0	0	0	1	0	0	0	0	0	0	0			k__Fungi
OTU2129	0	0	0	0	0	0	0	0	0	0	1	0	0			k__Fungi
OTU1007	0	0	0	0	0	1	0	0	0	0	0	0	0			k__Fungi
OTU798	0	0	0	1	0	0	0	0	0	0	0	0	0			k__Fungi
OTU2314	0	1	0	1	0	1	0	0	0	0	0	0	0			k__Fungi
OTU789	0	0	0	0	0	0	0	1	0	0	0	0	0			k__Fungi
OTU2973	0	0	0	1	0	0	0	0	0	0	0	0	0			k__Fungi
OTU1032	0	0	0	1	0	0	0	0	0	0	0	0	0			k__Fungi
OTU2552	0	0	0	0	0	1	0	0	0	0	0	0	0			k__Fungi
OTU811	0	0	0	0	0	0	0	0	0	0	0	1	0			k__Fungi
OTU1308	0	0	0	0	0	0	0	0	1	0	0	0	0			k__Fungi
OTU1212	0	0	0	0	0	1	0	0	0	0	0	0	0			k__Fungi
OTU1163	0	0	0	0	0	0	1	0	0	0	0	0	0			k__Fungi
OTU1887	0	0	0	0	0	2	0	0	0	0	0	0	0			k__Fungi
OTU1181	0	0	0	0	0	0	1	0	0	0	0	0	0			k__Fungi
OTU1111	0	0	0	0	0	0	0	1	0	0	0	0	0			k__Fungi
OTU2897	1	0	0	0	0	0	0	0	0	0	0	0	0			k__Fungi
OTU1857	0	0	0	1	0	0	0	0	0	0	0	0	0			k__Fungi
OTU2343	0	0	0	1	0	0	1	0	0	0	0	0	0			k__Fungi
OTU2379	0	0	0	0	0	0	0	0	1	0	0	0	0			k__Fungi
OTU2763	0	0	0	0	0	0	0	0	0	0	0	1	0			k__Fungi
OTU3158	0	0	0	2	0	0	0	0	0	0	0	0	0			k__Fungi
OTU1001	0	0	0	1	0	0	0	0	0	0	0	0	0			k__Fungi
OTU3199	0	0	0	0	1	0	0	0	0	0	0	0	0			k__Fungi;p__Ascomycota;c__Sordariomycetes;o__Xylariales;f__Xylariaceae;g__Xylaria
OTU1116	0	0	0	0	0	1	0	0	0	0	0	0	0			k__Fungi
OTU884	0	0	0	1	0	0	0	0	0	0	0	0	0			k__Fungi
OTU2515	0	0	0	0	0	1	0	0	0	0	0	0	0			k__Fungi
OTU1994	0	0	0	1	0	0	0	0	0	0	0	0	0			k__Fungi
OTU1585	0	0	0	1	0	0	0	0	0	0	0	0	0			k__Fungi
OTU2776	0	0	0	1	0	0	0	0	0	0	0	0	0			k__Fungi
OTU854	0	0	0	1	0	0	0	0	0	0	0	0	0			k__Fungi
OTU1362	0	0	0	0	0	1	0	0	0	0	0	0	0			k__Fungi
OTU1372	0	0	0	1	0	0	0	0	0	0	0	0	0			k__Fungi
OTU1401	0	0	0	1	0	0	0	0	0	0	0	0	0			k__Fungi
OTU2090	0	0	0	0	1	0	0	0	0	0	0	0	0			k__Fungi
OTU1909	0	0	0	1	0	0	0	0	0	0	0	0	0			k__Fungi
OTU703	0	0	0	0	0	0	0	1	0	0	0	0	0			k__Fungi
OTU871	0	0	0	1	0	1	0	0	0	0	0	0	0			k__Fungi
OTU1566	0	0	0	2	0	1	0	0	0	0	0	0	0			k__Fungi
OTU882	0	0	0	0	0	2	0	0	0	0	0	0	0			k__Fungi
OTU2183	0	0	0	0	1	0	0	0	0	0	0	0	0			k__Fungi
OTU1442	0	0	0	1	0	1	0	0	0	0	0	0	0			k__Fungi
OTU2196	0	1	0	1	0	0	0	0	0	0	0	0	0			k__Fungi
OTU2131	0	0	0	0	0	0	1	0	0	0	0	0	0			k__Fungi
OTU837	0	0	0	0	0	0	0	0	0	1	0	0	0			k__Fungi
OTU2173	0	0	0	1	0	0	0	0	0	0	0	0	0			k__Fungi
OTU1453	0	0	1	0	0	1	0	0	0	0	0	0	0			k__Fungi
OTU1379	0	0	0	0	0	1	0	0	0	0	0	0	0			k__Fungi
OTU726	0	0	0	0	0	1	0	0	0	0	0	0	0			k__Fungi
OTU1302	0	0	0	1	0	0	0	0	0	0	0	0	0			k__Fungi
OTU2323	0	0	0	1	0	0	0	0	0	0	0	0	0			k__Fungi
OTU3033	0	1	0	0	0	0	0	0	0	0	0	0	0			k__Fungi
OTU1459	0	1	0	0	0	0	0	0	0	0	0	1	0			k__Fungi
OTU3067	0	0	0	0	0	2	0	0	0	0	0	0	0			k__Fungi
OTU1277	0	0	0	0	0	0	0	0	1	0	0	0	0			k__Fungi
OTU1498	0	0	0	1	0	2	0	0	0	0	0	0	0			k__Fungi
OTU2325	0	0	0	1	0	0	0	0	0	0	0	0	0			k__Fungi
OTU3088	0	0	0	0	0	1	0	0	0	0	0	0	0			k__Fungi
OTU2077	0	0	0	2	0	0	0	0	0	0	0	0	0			k__Fungi
OTU3190	0	0	0	1	0	0	0	0	0	0	0	0	0			k__Fungi
OTU1501	1	0	0	0	0	0	0	0	0	0	0	0	0			k__Fungi;p__Ascomycota;c__Dothideomycetes;o__Capnodiales;f__Mycosphaerellaceae;g__Zymoseptoria;s__Zymoseptoria_brevis
OTU3198	0	0	0	0	0	2	0	0	0	0	0	0	0			k__Fungi
OTU1204	0	0	0	1	0	0	0	0	0	0	0	0	0			k__Fungi
OTU2487	0	0	0	0	0	0	0	0	0	1	0	0	0			k__Fungi
OTU1530	0	0	0	1	0	0	0	0	0	0	0	0	0			k__Fungi
OTU833	0	0	0	1	0	0	0	0	0	0	0	0	0			k__Fungi
OTU785	0	0	0	1	0	0	0	0	0	0	0	0	0			k__Fungi
OTU2895	0	0	0	1	0	0	0	0	0	0	0	0	0			k__Fungi
OTU2020	0	0	0	0	0	1	0	0	0	0	0	0	0			k__Fungi
OTU1919	0	0	0	1	0	0	0	0	0	0	0	0	0			k__Fungi
OTU3054	0	1	0	1	0	1	0	0	0	0	0	0	0			k__Fungi
OTU2005	0	0	0	0	0	1	0	0	0	0	0	0	0			k__Fungi
OTU875	0	0	0	0	0	0	0	0	0	0	1	0	0			k__Fungi
OTU2942	0	1	0	0	0	0	0	0	0	0	0	0	0			k__Fungi
OTU817	1	0	0	0	0	0	0	0	0	0	0	0	0			k__Fungi
OTU3078	0	0	0	1	0	0	0	0	0	0	0	0	0			k__Fungi
OTU1265	0	0	0	0	0	0	0	1	0	0	0	0	0			k__Fungi
OTU3149	0	0	0	2	0	0	0	0	0	0	0	0	0			k__Fungi
OTU1182	0	0	0	1	0	0	0	0	0	0	0	0	0			k__Fungi
OTU1123	0	0	1	0	0	0	0	0	0	0	0	0	0			k__Fungi
OTU2064	0	0	0	1	0	0	0	0	0	0	0	0	0			k__Fungi
OTU2673	0	0	0	0	0	0	0	0	0	0	1	0	0			k__Fungi
OTU2275	0	0	0	1	0	0	0	1	0	0	0	0	0			k__Fungi
OTU1025	0	0	0	0	0	1	0	0	0	0	0	0	0			k__Fungi
OTU1452	0	0	0	1	0	0	0	0	0	0	0	0	0			k__Fungi
OTU2805	0	0	0	0	0	1	0	0	0	0	0	0	0			k__Fungi
OTU3010	0	0	0	0	0	1	0	0	0	0	0	0	0			k__Fungi
OTU2290	0	0	0	1	0	0	0	0	0	0	0	0	0			k__Fungi
OTU2519	0	0	0	0	0	0	0	0	0	1	0	0	0			k__Fungi
OTU3123	0	0	0	2	0	0	0	0	0	0	0	0	0			k__Fungi
OTU2781	0	0	0	0	0	1	0	0	0	0	0	1	0			k__Fungi
OTU1331	0	0	0	0	1	0	0	0	0	0	0	0	0			k__Fungi
OTU3153	0	0	0	2	0	1	0	0	0	0	0	0	0			k__Fungi
OTU1294	0	0	0	0	0	1	0	0	0	0	0	0	0			k__Fungi
OTU3133	0	0	0	3	0	0	0	0	0	0	0	0	0			k__Fungi
OTU1964	0	0	0	1	0	0	0	0	0	0	0	0	0			k__Fungi
OTU1538	0	0	0	0	0	1	0	0	0	0	0	0	0			k__Fungi
OTU3092	0	0	0	0	0	1	0	0	0	0	0	0	0			k__Fungi
OTU1245	0	0	0	0	0	0	0	0	0	0	1	0	0			k__Fungi
OTU1077	0	0	0	0	0	1	0	0	0	0	0	0	0			k__Fungi
OTU2755	0	0	0	1	0	0	0	0	0	0	0	0	0			k__Fungi
OTU2312	0	0	0	0	0	1	0	0	0	0	0	0	0			k__Fungi
OTU2844	0	0	0	0	0	0	0	0	0	0	0	1	0			k__Fungi
OTU1259	0	0	0	1	0	0	0	0	0	0	0	0	0			k__Fungi
OTU981	0	0	0	0	0	0	0	0	0	0	0	0	1			k__Fungi
OTU2752	0	0	0	0	0	0	0	0	0	0	1	0	0			k__Fungi
OTU1389	0	0	0	1	0	0	0	0	0	1	0	0	0			k__Fungi
OTU2730	0	0	0	1	0	0	0	0	0	0	0	0	0			k__Fungi
OTU2997	0	0	0	0	0	1	0	0	0	0	0	0	0			k__Fungi
OTU1353	0	0	0	2	0	0	0	0	0	0	0	0	0			k__Fungi
OTU1226	0	0	0	0	0	0	0	0	0	1	1	0	0			k__Fungi
OTU1942	0	0	0	0	0	1	0	0	0	0	0	0	0			k__Fungi
OTU1186	0	0	0	0	0	0	1	0	0	0	0	0	0			k__Fungi
OTU1443	0	0	0	1	0	0	0	0	0	0	0	0	0			k__Fungi
OTU2171	0	0	0	0	0	1	0	0	0	0	0	0	0			k__Fungi
OTU1213	0	0	0	0	0	1	0	0	0	0	0	0	0			k__Fungi
OTU2807	0	1	0	0	0	0	0	0	0	0	0	0	0			k__Fungi
OTU2687	0	0	0	2	0	0	0	0	0	0	1	0	0			k__Fungi
OTU3053	0	0	0	1	0	1	0	0	0	0	0	0	0			k__Fungi
OTU3246	0	0	0	1	0	2	0	0	0	0	0	0	0			k__Fungi
OTU2602	0	0	0	0	0	1	0	0	0	0	0	0	0			k__Fungi
OTU2284	0	0	0	0	0	0	0	0	1	0	0	0	0			k__Fungi
OTU1051	0	0	0	0	0	0	0	0	0	0	0	0	1			k__Fungi
OTU1330	0	0	0	1	0	0	0	0	0	0	0	0	0			k__Fungi
OTU2259	0	0	0	0	0	1	0	0	0	0	0	0	0			k__Fungi
OTU1046	0	0	0	0	0	0	0	0	0	0	0	0	1			k__Fungi;p__Basidiomycota;c__Agaricomycetes;o__Thelephorales;f__Thelephoraceae
OTU2693	0	0	0	0	0	0	0	0	0	0	1	0	0			k__Fungi
OTU1895	0	0	0	1	0	0	0	0	0	0	0	0	0			k__Fungi
OTU1592	0	0	0	3	0	0	0	0	0	0	0	0	0			k__Fungi
OTU2026	0	0	0	0	0	0	1	0	0	0	0	0	0			k__Fungi
OTU2908	0	0	0	1	0	0	0	0	0	0	0	0	0			k__Fungi
OTU2718	0	0	0	1	0	0	0	0	0	0	0	0	0			k__Fungi
OTU2375	0	0	0	0	0	1	0	0	0	0	0	0	0			k__Fungi
OTU1434	0	0	0	0	0	1	0	0	0	0	0	0	0			k__Fungi
OTU2182	0	0	0	0	0	1	0	0	0	0	0	0	0			k__Fungi
OTU1258	0	0	0	0	0	0	0	1	0	0	0	0	0			k__Fungi
OTU1772	0	0	0	0	0	0	0	0	0	0	0	0	1			k__Fungi
OTU1364	0	0	0	0	0	1	0	0	0	0	0	0	0			k__Fungi
OTU1874	0	0	0	1	0	0	0	0	0	0	0	0	1			k__Fungi
OTU1288	0	0	0	0	0	0	0	0	1	0	0	0	0			k__Fungi
OTU1328	0	0	0	1	0	0	0	0	0	0	0	0	0			k__Fungi
OTU1076	0	0	0	0	0	1	0	0	0	0	0	0	0			k__Fungi
OTU2707	0	0	0	1	0	0	0	0	0	0	0	0	0			k__Fungi
OTU1875	1	0	0	0	0	0	0	0	0	0	0	0	0			k__Fungi
OTU2993	0	0	0	2	0	0	0	0	0	0	0	0	0			k__Fungi
OTU1133	0	0	0	1	0	0	0	0	0	0	0	0	0			k__Fungi
OTU3206	0	0	0	0	1	0	0	0	0	0	0	0	0			k__Fungi
OTU1091	0	0	0	1	0	1	0	0	0	0	0	0	0			k__Fungi
OTU1827	0	0	0	1	0	0	0	0	0	0	0	0	0			k__Fungi
OTU3147	0	0	0	3	0	0	0	1	0	0	0	0	0			k__Fungi
OTU1989	0	0	0	0	0	2	0	0	0	0	0	0	0			k__Fungi
OTU1159	0	0	0	1	0	0	0	0	0	1	0	0	0			k__Fungi
OTU2649	0	0	0	0	0	2	0	0	0	0	1	0	0			k__Fungi
OTU3230	0	0	0	0	0	3	0	0	0	0	0	0	0			k__Fungi
OTU3222	0	0	0	1	0	0	0	0	0	0	0	0	0			k__Fungi
OTU2039	0	0	0	1	0	0	1	0	0	0	0	0	0			k__Fungi
OTU1413	0	0	0	0	0	0	0	0	0	0	1	0	0			k__Fungi
OTU3071	0	0	0	0	0	1	0	0	0	0	0	0	0			k__Fungi
OTU3239	0	0	0	1	0	2	0	0	0	0	0	0	0			k__Fungi
OTU3235	0	0	0	0	0	2	0	0	0	0	0	0	0			k__Fungi
OTU2594	1	0	0	0	0	0	0	0	0	0	1	0	0			k__Fungi
OTU2575	0	0	0	0	0	1	0	0	0	0	0	0	0			k__Fungi
OTU1355	0	0	0	0	0	0	0	0	0	1	0	0	0			k__Fungi
OTU1479	0	0	0	0	0	1	0	0	0	0	0	0	0			k__Fungi
OTU3240	0	0	0	0	0	3	0	0	0	0	0	0	0			k__Fungi
OTU2582	0	0	0	0	0	0	0	0	0	0	0	0	1			k__Fungi
OTU2804	0	0	0	0	0	1	0	0	0	0	0	0	0			k__Fungi
OTU1976	0	0	0	0	0	1	0	0	0	0	0	0	0			k__Fungi
OTU1347	0	0	0	0	0	0	0	0	0	1	0	0	0			k__Fungi
OTU3025	0	0	1	0	0	0	0	0	0	0	0	0	0			k__Fungi
OTU1067	0	0	0	0	0	0	0	0	0	0	0	0	1			k__Fungi;p__Ascomycota;c__Sordariomycetes;o__Chaetosphaeriales;f__Chaetosphaeriaceae;g__Chloridium;s__unidentified
OTU3161	0	0	0	3	0	0	0	0	0	0	0	0	0			k__Fungi
OTU1022	0	0	0	1	0	0	0	0	0	0	0	0	0			k__Fungi
OTU2761	0	0	0	1	0	0	0	0	0	0	0	0	0			k__Fungi
OTU1155	0	0	0	0	0	1	0	0	0	0	0	0	0			k__Fungi
OTU2672	0	0	0	0	0	1	0	0	0	0	0	0	0			k__Fungi
OTU1218	0	0	0	2	0	0	0	0	0	0	0	0	0			k__Fungi
OTU2049	0	0	0	1	0	0	0	0	0	0	0	0	0			k__Fungi
OTU3234	0	0	0	0	0	4	0	0	0	0	0	0	0			k__Fungi
OTU1595	0	0	0	4	0	0	0	0	0	0	0	0	0			k__Fungi
OTU1002	0	0	0	0	0	1	0	0	0	0	0	0	0			k__Fungi
OTU1179	0	0	0	0	0	2	0	0	0	0	0	0	0			k__Fungi
OTU2910	0	0	0	1	0	0	0	0	0	0	0	0	0			k__Fungi
OTU1949	0	0	0	0	0	0	0	1	0	0	0	0	0			k__Fungi
OTU2326	0	0	0	1	0	0	0	0	0	0	0	0	0			k__Fungi
OTU2401	0	0	0	1	0	0	0	0	0	0	0	0	0			k__Fungi
OTU3107	0	0	0	0	0	1	0	0	0	0	0	0	0			k__Fungi
OTU2648	0	0	0	0	0	0	0	0	0	0	1	0	0			k__Fungi
OTU1247	0	0	0	0	0	1	0	0	0	0	0	0	0			k__Fungi
OTU2989	0	0	0	0	0	1	0	0	0	0	0	0	0			k__Fungi
OTU1872	0	0	0	0	0	0	0	0	0	0	0	0	1			k__Fungi
OTU2588	0	0	0	0	0	0	0	0	0	1	0	0	0			k__Fungi
OTU2364	0	0	0	0	0	1	0	0	0	0	0	0	0			k__Fungi
OTU2829	0	0	0	0	0	0	0	0	0	0	0	1	0			k__Fungi
OTU1365	0	0	0	1	0	0	0	0	0	0	0	0	0			k__Fungi
OTU1198	0	0	0	1	0	0	0	0	0	0	0	0	0			k__Fungi
OTU3099	0	0	0	0	0	1	0	0	0	0	0	0	0			k__Fungi
OTU3047	0	0	0	0	0	2	0	0	0	0	0	0	0			k__Fungi
OTU2836	0	0	0	1	0	0	0	0	0	0	0	0	0			k__Fungi
OTU1468	0	0	0	0	0	2	0	0	0	0	0	0	0			k__Fungi
OTU3023	0	1	0	0	0	0	0	0	0	0	0	0	0			k__Fungi
OTU3233	0	0	0	0	0	3	0	0	0	0	0	0	0			k__Fungi
OTU1941	0	0	0	1	0	0	1	0	0	0	0	0	0			k__Fungi
OTU1139	0	0	0	1	0	0	0	0	0	0	0	0	0			k__Fungi
OTU1432	0	0	0	1	0	1	0	0	0	0	0	0	0			k__Fungi
OTU1271	0	0	1	0	0	0	0	0	0	0	0	0	0			k__Fungi
OTU1944	0	0	0	0	0	1	0	0	0	0	0	0	0			k__Fungi
OTU2633	0	0	0	0	0	2	0	0	0	0	1	0	0			k__Fungi
OTU3135	0	0	0	2	0	0	0	0	0	0	0	0	0			k__Fungi
OTU3219	0	0	0	0	0	2	0	0	0	0	0	0	0			k__Fungi
OTU2892	0	0	0	0	0	1	0	0	0	0	0	0	0			k__Fungi
OTU2911	1	0	0	0	0	1	0	0	0	0	0	0	0			k__Fungi
OTU2186	0	0	0	1	0	0	0	0	0	0	0	0	0			k__Fungi
OTU1384	0	0	0	0	0	2	0	0	0	0	0	0	0			k__Fungi
OTU2618	0	0	0	0	0	0	0	0	0	0	1	0	0			k__Fungi
OTU2445	0	0	0	1	0	0	0	0	0	0	0	0	0			k__Fungi
OTU2698	0	0	0	0	0	0	0	0	0	0	1	0	0			k__Fungi
OTU1447	0	0	0	1	0	0	0	0	0	0	0	0	0			k__Fungi
OTU1175	0	0	0	0	0	1	0	0	0	0	0	0	0			k__Fungi
OTU1830	0	0	0	0	0	0	0	0	0	0	0	0	1			k__Fungi
OTU3211	0	0	0	0	1	1	0	0	0	0	0	0	0			k__Fungi
OTU1512	0	0	0	0	0	1	0	0	0	0	0	0	0			k__Fungi
OTU1338	0	0	0	1	0	0	0	0	0	1	0	0	0			k__Fungi
OTU1992	0	0	0	0	0	1	0	0	0	0	0	0	0			k__Fungi
OTU1026	0	0	0	0	0	2	0	0	0	0	0	0	0			k__Fungi
OTU1640	0	0	0	1	0	0	0	0	0	0	0	0	0			k__Fungi
OTU2692	0	0	0	0	0	1	0	0	0	0	0	0	0			k__Fungi
OTU2619	0	0	0	0	0	1	0	0	0	0	0	0	0			k__Fungi
OTU1664	0	0	0	0	0	0	0	0	0	0	1	0	0			k__Fungi
OTU1996	0	0	0	0	0	0	1	0	0	0	0	0	0			k__Fungi
OTU1781	0	0	0	0	0	1	0	0	0	0	0	0	0			k__Fungi
OTU977	0	0	0	0	0	0	0	0	0	1	0	0	0			k__Fungi
OTU2274	0	0	0	1	0	0	0	0	0	0	0	0	0			k__Fungi
OTU2127	0	0	0	1	0	0	0	0	1	0	0	0	0			k__Fungi
OTU1296	1	0	0	1	0	0	0	0	0	0	0	0	0			k__Fungi
OTU1403	0	0	0	0	0	2	0	0	0	0	0	0	0			k__Fungi
OTU2477	0	0	0	0	0	1	0	0	0	0	0	0	0			k__Fungi
OTU1784	0	0	0	1	0	0	0	0	0	0	0	0	0			k__Fungi
OTU2697	0	0	0	0	0	1	0	0	0	0	0	0	0			k__Fungi
OTU2583	0	0	0	0	0	0	0	0	0	0	0	1	0			k__Fungi
OTU1594	0	0	0	4	0	0	0	0	0	0	0	0	0			k__Fungi
OTU1200	0	0	0	0	0	1	0	1	0	0	0	0	0			k__Fungi
OTU995	0	0	0	1	0	0	0	0	0	0	0	0	0			k__Fungi
OTU2354	1	0	0	0	0	0	0	0	0	0	0	0	0			k__Fungi
OTU2068	0	0	0	0	0	0	1	0	0	0	0	0	0			k__Fungi
OTU2057	0	0	0	1	0	0	0	0	0	0	0	0	0			k__Fungi
OTU1593	0	0	0	4	0	0	0	0	0	0	0	0	0			k__Fungi
OTU3261	0	0	0	0	0	3	0	0	0	0	0	0	0			k__Fungi
OTU2246	0	0	0	0	0	1	0	1	0	0	0	0	0			k__Fungi
OTU2904	0	0	0	1	0	0	0	0	0	0	0	0	0			k__Fungi
OTU2642	0	0	0	0	0	0	0	0	0	0	0	1	0			k__Fungi
OTU3142	0	0	0	2	0	1	0	0	0	0	0	0	0			k__Fungi
OTU3104	0	0	0	0	0	1	0	0	0	0	0	0	0			k__Fungi
OTU1695	0	0	0	0	0	0	0	0	0	0	0	0	1			k__Fungi
OTU2429	0	0	0	1	0	0	0	0	1	0	0	0	0			k__Fungi
OTU3056	0	0	0	0	0	1	0	0	0	0	0	0	0			k__Fungi
OTU3251	0	0	0	0	0	3	0	0	0	0	0	0	0			k__Fungi
OTU3216	0	0	0	0	1	0	0	0	0	0	0	0	0			k__Fungi
OTU2234	0	0	0	0	0	0	0	1	0	0	0	0	0			k__Fungi
OTU2282	0	0	0	0	0	0	0	0	0	0	1	0	0			k__Fungi
OTU1856	0	0	0	0	0	0	0	0	0	0	0	0	1			k__Fungi
OTU1869	0	0	0	0	0	1	0	0	0	0	0	0	0			k__Fungi
OTU2008	0	0	0	0	0	1	0	0	0	0	0	0	0			k__Fungi
OTU2779	0	0	0	0	0	0	0	0	0	0	0	1	0			k__Fungi
OTU3254	0	0	0	0	0	3	0	0	0	0	0	0	0			k__Fungi
OTU2220	0	0	0	0	0	0	0	1	0	0	0	0	0			k__Fungi
OTU3229	0	0	0	0	1	0	0	0	0	0	0	0	0			k__Fungi
OTU3257	0	0	0	0	0	2	0	0	0	0	0	0	0			k__Fungi
OTU3141	0	0	0	2	0	0	0	0	0	0	0	0	0			k__Fungi
OTU2931	1	0	0	0	0	0	0	0	0	0	0	0	0			k__Fungi
OTU2593	0	0	0	0	0	0	0	0	0	0	0	1	0			k__Fungi
OTU2121	0	0	0	0	0	1	0	0	0	0	0	0	0			k__Fungi
OTU1733	0	0	0	0	0	1	0	0	0	0	0	0	0			k__Fungi
OTU3247	0	0	0	0	0	2	0	0	0	0	0	0	0			k__Fungi
OTU2447	0	0	0	0	0	1	0	0	0	1	0	0	0			k__Fungi
OTU2903	0	0	0	0	0	1	0	0	0	0	0	0	0			k__Fungi
OTU2621	0	0	0	0	0	0	0	0	0	0	1	0	0			k__Fungi
OTU2250	0	0	0	0	0	1	0	1	0	0	0	0	0			k__Fungi
OTU2729	0	0	0	0	0	1	0	0	0	0	0	0	0			k__Fungi
OTU2984	0	1	0	0	0	0	0	0	0	0	0	0	0			k__Fungi
OTU3236	0	0	0	0	0	2	0	0	0	0	0	0	0			k__Fungi
OTU3156	0	0	0	2	0	0	0	0	0	0	0	0	0			k__Fungi
OTU2869	0	1	0	0	0	0	0	0	0	0	0	0	0			k__Fungi
OTU3138	0	0	0	3	0	0	0	0	0	0	0	0	0			k__Fungi
OTU2550	0	0	1	0	0	0	0	0	0	0	0	0	0			k__Fungi
OTU2595	0	0	0	0	0	0	0	0	0	1	0	0	0			k__Fungi
OTU1995	0	0	0	0	0	0	1	0	0	0	0	0	0			k__Fungi
OTU2801	0	0	0	0	0	0	0	0	0	0	0	1	0			k__Fungi
OTU2353	0	0	0	0	0	0	0	0	1	0	0	0	0			k__Fungi
OTU3136	0	0	0	2	0	0	0	0	0	0	0	0	0			k__Fungi
OTU1788	0	0	0	0	0	1	0	0	0	0	0	0	0			k__Fungi
OTU2066	0	0	0	0	0	0	2	0	0	0	0	0	0			k__Fungi
OTU2481	0	0	0	1	0	0	0	0	0	0	0	0	0			k__Fungi
OTU2295	0	0	0	1	0	0	0	0	0	0	0	0	0			k__Fungi
OTU3238	0	0	0	0	0	3	0	0	0	0	0	0	0			k__Fungi
OTU2365	0	0	0	0	0	0	0	0	0	0	0	1	0			k__Fungi
OTU1832	0	0	0	0	0	0	0	0	0	0	0	0	1			k__Fungi
OTU2459	0	0	0	0	1	0	0	0	0	0	0	0	0			k__Fungi
OTU2862	0	0	0	1	0	0	0	0	0	0	0	0	0			k__Fungi
OTU2715	0	0	0	0	0	1	0	0	0	0	0	0	0			k__Fungi
OTU3177	0	0	0	0	1	0	0	0	0	0	0	0	0			k__Fungi
OTU3179	0	0	0	0	0	1	0	0	0	0	0	0	0			k__Fungi
OTU2059	0	0	0	1	0	0	0	0	0	0	0	0	0			k__Fungi
OTU3066	0	0	0	0	0	1	0	0	0	0	0	0	0			k__Fungi
OTU1924	0	0	0	1	0	0	0	0	0	0	0	0	0			k__Fungi
OTU3148	0	0	0	3	0	0	0	0	0	0	0	0	0			k__Fungi;p__unidentified;c__unidentified;o__unidentified;f__unidentified;g__unidentified;s__unidentified
OTU3252	0	0	0	0	0	2	0	0	0	0	0	0	0			k__Fungi
OTU3031	0	0	0	1	0	0	0	0	0	0	0	0	0			k__Fungi
OTU3185	0	0	0	0	0	1	0	0	0	0	0	0	0			k__Fungi
OTU2426	0	0	0	0	0	0	0	0	1	0	0	0	0			k__Fungi
OTU2890	1	0	0	0	0	0	0	0	0	0	0	0	0			k__Fungi
OTU2472	0	0	0	0	0	1	0	0	0	0	0	0	0			k__Fungi
OTU2146	0	0	0	0	1	0	0	0	0	0	0	0	0			k__Fungi
OTU1681	0	0	0	1	0	0	0	0	0	0	0	0	0			k__Fungi
OTU2659	0	0	0	0	0	1	0	0	0	0	0	0	0			k__Fungi
OTU2175	0	0	0	0	0	1	0	0	0	0	0	0	0			k__Fungi
OTU3245	0	0	0	0	0	3	0	0	0	0	0	0	0			k__Fungi
OTU2117	1	0	0	0	0	0	0	0	0	0	0	0	0			k__Fungi
OTU2116	0	0	0	0	0	0	0	1	1	0	0	0	0			k__Fungi
OTU3256	0	0	0	0	0	3	0	0	0	0	0	0	0			k__Fungi
OTU2740	0	0	0	0	0	1	0	0	0	0	0	0	0			k__Fungi
OTU2348	0	0	0	0	0	1	0	0	0	0	0	0	0			k__Fungi
OTU3160	0	0	0	2	0	1	0	0	0	0	0	0	0			k__Fungi
OTU3253	0	0	0	0	0	3	0	0	0	0	0	0	0			k__Fungi
OTU3231	0	0	0	0	0	2	0	0	0	0	0	0	0			k__Fungi
OTU3244	0	0	0	0	0	3	0	0	0	0	0	0	0			k__Fungi
OTU3152	0	0	0	2	0	0	0	0	0	0	0	0	0			k__Fungi
OTU1986	0	0	0	1	0	0	0	0	0	0	0	0	0			k__Fungi
OTU2794	0	0	0	0	0	0	0	0	0	0	0	1	0			k__Fungi
OTU3242	0	0	0	0	0	3	0	0	0	0	0	0	0			k__Fungi
OTU2162	0	0	0	0	0	1	0	0	0	0	0	0	0			k__Fungi
OTU3100	0	0	0	0	0	1	0	0	0	0	0	0	0			k__Fungi
OTU2450	0	0	0	0	0	0	0	0	0	1	0	0	0			k__Fungi
OTU2747	0	0	0	0	0	1	0	0	0	0	0	0	0			k__Fungi
OTU2945	0	0	0	0	0	1	0	0	0	0	0	0	0			k__Fungi
OTU3176	0	0	0	0	0	1	0	0	0	0	0	0	0			k__Fungi
OTU3248	0	0	0	0	0	3	0	0	0	0	0	0	0			k__Fungi
OTU2600	0	0	0	1	0	0	0	0	0	0	0	0	0			k__Fungi
OTU2247	0	0	0	0	0	0	0	1	0	0	0	0	0			k__Fungi
OTU2960	0	1	0	0	0	0	0	0	0	0	0	0	0			k__Fungi
OTU3072	0	0	1	0	0	0	0	0	0	0	0	0	0			k__Fungi
OTU3046	0	0	0	0	0	1	0	0	0	0	0	0	0			k__Fungi
OTU2371	0	0	0	0	0	0	0	0	1	0	0	0	0			k__Fungi
OTU2991	0	1	0	0	0	0	0	0	0	0	0	0	0			k__Fungi;p__Basidiomycota;c__Cystobasidiomycetes
OTU2832	0	0	0	0	0	1	0	0	0	0	0	0	0			k__Fungi
OTU3159	0	0	0	3	0	0	0	0	0	0	0	0	0			k__Fungi
OTU2444	0	0	0	0	0	0	0	0	0	1	0	0	0			k__Fungi
OTU2420	0	0	0	0	0	1	0	0	0	0	0	0	0			k__Fungi
OTU2179	0	0	0	0	0	0	0	0	1	0	0	0	0			k__Fungi
OTU1842	0	0	0	0	0	1	0	0	0	0	0	0	0			k__Fungi
OTU2757	0	0	0	0	0	1	0	0	0	0	0	0	0			k__Fungi
OTU2126	0	0	0	0	0	0	0	1	0	0	0	0	0			k__Fungi
OTU2521	0	0	0	0	0	1	0	0	0	0	0	0	0			k__Fungi
OTU2941	0	0	0	1	0	0	0	0	0	0	0	0	0			k__Fungi
OTU3255	0	0	0	0	0	2	0	0	0	0	0	0	0			k__Fungi
OTU2319	0	0	0	0	0	0	0	0	1	0	0	0	0			k__Fungi
OTU2087	0	0	0	1	0	0	0	0	0	0	0	0	0			k__Fungi
OTU2860	0	0	1	0	0	0	0	0	0	0	0	0	0			k__Fungi
OTU1993	0	0	0	1	0	0	0	0	0	0	0	0	0			k__Fungi
OTU3050	0	0	1	0	0	0	0	0	0	0	0	0	0			k__Fungi
OTU2269	0	0	0	0	0	0	0	1	0	0	0	0	0			k__Fungi
OTU3232	0	0	0	0	0	3	0	0	0	0	0	0	0			k__Fungi
OTU1753	0	0	0	0	0	0	0	0	0	1	0	0	0			k__Fungi
OTU2620	0	0	0	0	0	1	0	0	0	0	0	0	0			k__Fungi
OTU2812	0	0	0	1	0	0	0	0	0	0	0	0	0			k__Fungi
OTU3122	0	0	0	0	0	1	0	0	0	0	0	0	0			k__Fungi
OTU3260	0	0	0	0	0	3	0	0	0	0	0	0	0			k__Fungi
OTU2958	0	0	0	0	0	1	0	0	0	0	0	0	0			k__Fungi
OTU3155	0	0	0	3	0	0	0	0	0	0	0	0	0			k__Fungi
OTU2884	0	0	0	0	0	1	0	0	0	0	0	0	0			k__Fungi
OTU2901	1	0	0	1	0	0	0	0	0	0	0	0	0			k__Fungi
OTU3237	0	0	0	0	0	3	0	0	0	0	0	0	0			k__Fungi
OTU3250	0	0	0	0	0	2	0	0	0	0	0	0	0			k__Fungi
OTU3194	0	0	0	0	0	1	0	0	0	0	0	0	0			k__Fungi
OTU2916	1	0	0	0	0	0	0	0	0	0	0	0	0			k__Fungi
OTU2303	0	0	0	1	0	0	0	0	0	0	0	0	0			k__Fungi
OTU3128	0	0	0	2	0	0	0	0	0	0	0	0	0			k__Fungi
OTU2114	0	0	0	0	0	0	0	1	0	0	0	0	0			k__Fungi
OTU3134	0	0	0	2	0	0	0	0	0	0	0	0	0			k__Fungi
OTU3143	0	0	0	2	0	0	0	0	0	0	0	0	0			k__Fungi
OTU1739	0	0	0	0	0	0	0	0	0	0	0	0	1			k__Fungi;p__Ascomycota;c__Sordariomycetes;o__Hypocreales;f__Stachybotryaceae;g__Myrothecium
OTU2570	0	0	0	0	0	1	0	0	0	0	0	0	0			k__Fungi
OTU2152	0	0	0	0	0	0	0	1	0	0	0	0	0			k__Fungi
OTU3129	0	0	0	3	0	0	0	0	0	0	0	0	0			k__Fungi
OTU3039	0	1	0	0	0	0	0	0	0	0	0	0	0			k__Fungi;p__Chytridiomycota;c__GS13;o__unidentified;f__unidentified;g__unidentified;s__unidentified
OTU2569	0	0	0	0	0	0	0	0	0	1	0	0	0			k__Fungi
OTU3082	0	0	0	1	0	0	0	0	0	0	0	0	0			k__Fungi
OTU2486	0	0	0	1	0	0	0	0	0	0	0	0	0			k__Fungi
OTU3139	0	0	0	3	0	0	0	0	0	0	0	0	0			k__Fungi
OTU2329	0	0	0	0	0	1	0	0	0	0	0	0	0			k__Fungi
OTU2964	0	0	0	1	0	0	0	0	0	0	0	0	0			k__Fungi
OTU3263	0	0	0	0	0	3	0	0	0	0	0	0	0			k__Fungi
OTU1815	0	0	0	0	0	0	0	0	0	0	0	0	1			k__Fungi
OTU2766	0	0	0	0	0	1	0	0	0	0	0	0	0			k__Fungi
OTU3157	0	0	0	3	0	0	0	0	0	0	0	0	0			k__Fungi
OTU2821	0	0	0	0	0	1	0	0	0	0	0	1	0			k__Fungi
OTU2780	0	0	0	1	0	0	0	0	0	0	0	0	0			k__Fungi
OTU2476	0	0	0	0	0	0	0	0	0	1	0	0	0			k__Fungi
OTU2849	0	0	0	0	0	1	0	0	0	0	0	0	0			k__Fungi
OTU3144	0	0	0	2	0	0	0	0	0	0	0	0	0			k__Fungi
OTU1968	0	0	0	0	0	0	1	0	0	0	0	0	0			k__Fungi
OTU2837	0	0	0	0	0	0	0	0	0	0	0	1	0			k__Fungi
OTU2494	0	0	0	1	0	0	0	0	0	0	0	0	0			k__Fungi
OTU3258	0	0	0	0	0	3	0	0	0	0	0	0	0			k__Fungi
OTU2280	0	0	0	0	0	0	0	0	1	0	0	0	0			k__Fungi
OTU3262	0	0	0	0	0	3	0	0	0	0	0	0	0			k__Fungi
OTU1933	0	0	0	0	0	1	0	0	0	0	0	0	0			k__Fungi
OTU3064	0	0	0	0	0	1	0	0	0	0	0	0	0			k__Fungi
OTU3011	0	0	0	1	0	0	0	0	0	0	0	0	0			k__Fungi
OTU3127	0	0	1	0	0	0	0	0	0	0	0	0	0			k__Fungi
OTU3089	0	0	0	0	0	1	0	0	0	0	0	0	0			k__Fungi
OTU3077	0	0	0	0	0	1	0	0	0	0	0	0	0			k__Fungi
OTU2995	0	0	0	0	0	1	0	0	0	0	0	0	0			k__Fungi
OTU2814	0	0	0	0	0	1	0	0	0	0	0	1	0			k__Fungi
OTU1881	0	0	0	1	0	0	0	0	0	0	0	0	1			k__Fungi
OTU3195	0	0	0	0	0	1	0	0	0	0	0	0	0			k__Fungi
OTU2850	0	0	0	1	0	0	0	0	0	0	0	0	0			k__Fungi
OTU2470	0	0	0	1	0	0	0	0	0	0	0	0	0			k__Fungi
OTU2448	0	0	0	0	0	0	0	0	0	0	0	1	0			k__Fungi
OTU2397	0	0	0	0	0	0	0	0	1	0	0	0	0			k__Fungi
OTU2041	0	0	0	1	0	0	0	0	0	0	0	0	0			k__Fungi
OTU2666	0	0	0	0	0	1	0	0	0	0	0	0	0			k__Fungi
OTU2754	0	0	0	0	0	1	0	0	0	0	0	0	0			k__Fungi
OTU2080	0	0	0	1	0	0	0	0	0	0	0	0	0			k__Fungi
OTU3151	0	0	0	3	0	0	0	0	0	0	0	0	0			k__Fungi
OTU3097	0	0	0	0	0	1	0	0	0	0	0	0	0			k__Fungi
